# Supplementary material for: Risk factors for mortality after hip fracture surgery in Japan using the National Database of Health Insurance Claims and Specific Health Checkups of Japan
Source: Arch Osteoporos. 2023 Jul 7;18(1):91. doi: 10.1007/s11657-023-01293-z (PMC10329059; doi:10.1007/s11657-023-01293-z)
Supplement: Supplementary file 1 — (XLSX 116 kb) [file 11657_2023_1293_MOESM1_ESM.xlsx]

## Sheet: Table 1 Fracture type
Supplementary Table 1
Fracture type	Diagnosis	ICD-10	Japan’s disease codes for insurance claims
Cervical	Cervical fracture of thigh bone	S7200	8837297
	Cervical fracture of lateral thread thigh bone	S7200	8837298
	Cervical fracture of lateral side	S7200	8837299
	Cervical fracture at the base of the thigh bone	S7200	8837300
	cervical fracture	S7200	8208009
	Cervical fracture of medial side	S7200	8837303
	Subtrochanteric fracture of the thigh bone	S7200	8837305
	Fracture of medial thigh bone	S7200	8837306
	Cervical fracture of lateral side	S7200	8837311
Trochanteric	Trochanteric fracture	S7210	8837314
	Turnbuckle fracture	S7210	8837382
	Disarticulation fracture of the greater trochanter	S7210	8837384
	Interturning fracture	S7210	8837944
	Transverse fracture	S7210	8837945
Subtrochanteric	Subtrochanteric fracture	S7220	8837943

## Sheet: Table 2 Operation type
Supplementary Table 2
Operation type	Japan's codes for procedures
Internal fixation	150019210
Hemiarthroplasty	150049510
Total hip replacement	150050410

## Sheet: Table 3 CCI
Supplementary Table 3
Comorbidity	Diagnosis	ICD-10	Japan’s disease codes for insurance claims
Myocardial infarction	ST-elevation acute myocardial infarction	I219	8846988
	Right ventricular free wall rupture	I219	8842460
	Coronary artery mouth closure	I219	8842693
	Rupture of coronary artery aneurysm	I219	8844146
	Acute right ventricular infarction	I212	8843284
	Acute inferior posterior myocardial infarction	I211	8832297
	Acute inferior lateral wall myocardial infarction	I211	8832298
	Acute inferior myocardial infarction	I211	8832310
	Acute transmural myocardial infarction	I213	8832316
	Acute basolateral myocardial infarction	I212	8832326
	Acute high lateral wall myocardial infarction	I212	8832338
	Acute posterior basal myocardial infarction	I212	8832356
	Acute posterolateral myocardial infarction	I212	8832357
	Acute extensive anterior myocardial infarction	I210	8847004
	Acute posterior myocardial infarction	I212	8832347
	Acute posterior wall septal myocardial infarction	I212	8832348
	Acute myocardial infarction	I219	8832376
	Acute apical lateral myocardial infarction	I212	8832387
	Acute subendocardial infarction	I214	8832389
	Acute anterolateral myocardial infarction	I210	8832400
	Acute anterior myocardial infarction	I210	8832401
	Acute anterior wall apex myocardial infarction	I210	8832402
	Acute anterior wall septal myocardial infarction	I210	8832403
	Acute lateral wall myocardial infarction	I212	8832404
	Acute septal myocardial infarction	I212	8832409
	Rupture of tendon cords, complicated by acute myocardial infarction	I211	8847013
	Left ventricular free wall rupture	I219	8842490
	Myocardial infarction	I219	8834919
	Perforation of ventricular septum, complicated by acute myocardial infarction	I212	8847031
	Intraventricular thrombosis, complicated by acute myocardial infarction	I213	8847032
	Apical thrombosis, complicated by acute myocardial infarction	I213	8847036
	Cardiac rupture	I219	4109038
	Ruptured heart, complicated by acute myocardial infarction	I213	8847038
	Atrial septal perforation, complicated by acute myocardial infarction	I212	8847039
	Intra-atrial thrombosis, complicated by acute myocardial infarction	I213	8847040
	Pericardial hematoma, complicated by acute myocardial infarction	I213	8847041
	Papillary muscle rupture, complicated by acute myocardial infarction	I211	8847057
	Papillary muscle insufficiency, complicated by acute myocardial infarction	I211	8847058
	Non-Q-wave myocardial infarction	I219	8847059
	Non-ST elevation myocardial infarction	I219	8847060
	Recurrent inferior myocardial infarction	I221	8833961
	Recurrent posterior myocardial infarction	I228	8833962
	Recurrent myocardial infarction	I229	8833963
	Recurrent anterior myocardial infarction	I220	8833965
	Recurrent lateral wall myocardial infarction	I228	8833966
	Recurrent septal myocardial infarction	I220	8833970
	Paleolithic inferior myocardial infarction	I252	8837801
	Paleolithic posterior myocardial infarction	I252	8837804
	Paleolithic myocardial infarction	I252	8837807
	Paleoplastic anterior myocardial infarction	I252	8847530
	Paleoplastic anterior wall septal myocardial infarction	I252	8837809
	Paleolateral myocardial infarction	I252	8837810
Congestive heart failure	Rheumatic carditis	I099	8840942
	Rheumatic heart disease	I099	3989002
	Rheumatic carditis	I099	3989003
	Rheumatic heart failure	I099	8840943
	Hypertensive congestive heart failure	I110	8833422
	Hypertensive heart failure	I110	8833426
	Ischemic cardiomyopathy	I255	8832678
	Myocardial ischemia	I255	4148001
	Diastolic phase hypertrophic cardiomyopathy	I420	8846101
	Idiopathic dilated cardiomyopathy	I420	4254028
	Restricted cardiomyopathy	I425	8833543
	Idiopathic constrictive cardiomyopathy	I425	8846192
	Alcoholic cardiomyopathy	I426	4255001
	Adriamycin cardiomyopathy	I427	8846092
	Drug-induced cardiomyopathy	I427	8840718
	Catecholamine cardiomyopathy	I428	8846105
	Arrhythmogenic right ventricular cardiomyopathy	I428	8842533
	Familial cardiomyopathy	I429	4254003
	Cardiomyopathy	I429	4254008
	Secondary cardiomyopathy	I429	8836830
	Idiopathic cardiomyopathy	I429	4254011
	Right ventricular failure	I500	8842461
	Right heart failure	I500	4280011
	Congestive heart failure	I500	8830796
	Acute heart failure	I509	4289005
	Left ventricular failure	I501	8834012
	Left heart failure	I501	4281009
	Myocardial failure	I509	8834931
	Cardiogenic pulmonary edema	I501	5140016
	Cardiac dyspnea	I501	4281010
	Cardiac edema	I500	4280002
	Cardiac asthma	I501	4281005
	Heart failure	I509	4289015
	Chronic congestive heart failure	I500	4280005
	Chronic heart failure	I509	4289018
	Bilateral heart failure	I509	8841016
	Neonatal heart failure	P290	8835038
	Amyloid cardiomyopathy	E854	8830305
	Nutritional cardiomyopathy	E639	8830821
	Tuberculous cardiomyopathy	A188	8833052
	Thyrotoxic cardiomyopathy	E059	8833517
	Thyrotoxic heart failure	E059	2429015
	Cardiac amyloidosis	E854	8834886
	Metabolic cardiomyopathy	E889	8836892
	Mitochondrial cardiomyopathy	E888	8846224
	Uremic cardiomyopathy	N188	8847544
	Transthyretin cardiac amyloidosis	E854	8850066
Peripheral vascular disease	Atherosclerosis	I709	8830265
	Arteriosclerosis obliterans of the lower extremities	I7020	8843666
	Arteriosclerosis obliterans of the lower extremities, with gangrene	I7021	8849084
	Nodular calcific aortic stenosis	I700	8833119
	Goldblatt's kidney	I701	8833909
	Atherosclerosis of the small arteries	I709	8833959
	Renal artery atherosclerosis	I701	8835626
	Renal artery stenosis	I701	8835628
	Adult-onset aortic stenosis	I700	8842780
	Calcific aortic stenosis	I700	8836036
	Aortic atherosclerosis	I700	8837393
	Aortic atherosclerosis	I700	4400001
	Aortic calcification	I700	4400004
	Arteriosclerosis	I709	8838263
	Arteriosclerotic gangrene	I7021	8838264
	Arteriosclerotic vasculitis obliterans	I709	8838268
	Arteriosclerotic retinopathy	I708	3621036
	Vasculitis obliterans	I709	8839942
	Arteriosclerosis obliterans	I709	8839948
	Arterial endarteritis obliterans	I709	8839949
	Peripheral arteriosclerosis	I7020	4402009
	Peripheral arteriosclerosis, with gangrene	I7021	8849209
	Menkeberg's sclerosis	I702	8840565
	Dissecting thoracic aortic aneurysm	I710	8831072
	Dissecting aortic aneurysm	I710	4410003
	Dissecting aortic aneurysm DeBakeyI	I710	8831077
	Dissecting aortic aneurysm DeBakeyII	I710	8831078
	Dissociated aortic aneurysm DeBakeyIIIa	I710	8831079
	Dissecting aortic aneurysm DeBakeyIIIb	I710	8831080
	Dissecting aortic aneurysm StanfordA	I710	8842465
	Dissecting aortic aneurysm StanfordB	I710	8842466
	Descending thoracic aortic aneurysm	I712	8842685
	Infected thoracic aortic aneurysm	I712	8845236
	Infected abdominal aortic aneurysm	I714	8845238
	Acute aortic dissection	I710	4411007
	Acute aortic dissection DeBakeyI	I710	8842477
	Acute aortic dissection DeBakeyII	I710	8842478
	Acute aortic dissection DeBakeyIIIa	I710	8842479
	Acute aortic dissection DeBakeyIIIb	I710	8842480
	Acute aortic dissectionStanfordA	I710	8842481
	Acute aortic dissectionStanfordB	I710	8842482
	Aortic arch aneurysm	I712	8842700
	Thoracoabdominal aortic aneurysm	I716	8832570
	Ruptured thoracoabdominal aortic aneurysm	I715	8832571
	Thoracic aortic dilation	I712	8844859
	Thoracic aortic aneurysm	I712	4412001
	Thoracic aortic aneurysm rupture	I712	4412005
	Ruptured thoracic aortic aneurysm	I711	4411002
	Ascending thoracic aortic aneurysm	I712	8835407
	Ascending aortic dilation	I712	8846404
	Early thrombus-closure aortic dissection	I710	8842515
	Aortic dilation	I719	8837386
	Aortic rupture	I718	8837397
	Aortic aneurysm	I719	4416003
	Ruptured thoracoabdominal aortic aneurysm	I715	8838988
	Ruptured thoracic aortic aneurysm	I711	8838989
	Ruptured abdominal aortic aneurysm	I713	8838991
	Abdominal aortic dilation	I714	8844916
	Abdominal aortic aneurysm	I714	4414002
	Abdominal aortic aneurysm rupture	I714	4414005
	Ruptured abdominal aortic aneurysm	I713	4413002
	Chronic aortic dissection	I710	8844922
	Systemic thromboangiitis obliterans	I731	8836528
	Buerger's disease	I731	4431001
	Thromboangiitis obliterans	I731	4431010
	Vasomotor acromegaly	I738	8833083
	Peripheral circulatory disorders of the extremities	I738	7855012
	Acrodermal erythromelalgia	I738	4438006
	Acrodactyly	I738	7855017
	Acrocyanosis	I738	8834386
	Acro-acromial dysesthesia	I738	8834387
	Bluetongue syndrome	I738	8844102
	Hemodynamic disorders of the lower extremity	I739	4439001
	Peripheral circulatory disturbance of the lower extremity	I739	4439002
	intermittent claudication	I739	8831507
	Arteriosclerotic intermittent claudication	I739	4439011
	Arterial spasm	I739	8838278
	Peripheral circulatory disturbance	I739	4439020
	Peripheral Vasospasm	I739	8840260
	Peripheral arterial disease	I739	8847576
	External iliac artery stenosis	I771	8843038
	Subclavian artery stenosis	I771	8842735
	Common iliac artery stenosis	I771	8843082
	Femoral artery stenosis	I771	8843084
	Arterial stenosis	I771	8838260
	Peripheral arterial stenosis	I771	8840263
	Brachiocephalic artery stenosis	I771	8845626
	Ischemic bowel stenosis	K551	8832680
	Mesenteric blood circulation failure	K551	8837689
	Mesenteric arteriosclerosis	K551	8837696
	Abdominal anguina	K551	8839724
	Chronic ischemic total colitis	K551	8840335
	Chronic ischemic colitis	K551	8840336
	Chronic ischemic enterocolitis	K551	8840337
	Chronic mesenteric arterial insufficiency syndrome	K551	5571006
	Small intestinal angiogenesis abnormality	K558	8848140
	Ischemic colitis	K559	5579004
	Ischemic total enteritis	K559	8832679
	Ischemic enterocolitis	K559	5579002
	Inferior vena cava filter implantation status	Z958	8848122
	Carotid artery stent implantation	Z958	8846270
	After artificial vascular grafting	Z958	8842931
	Stent implantation	Z958	8844497
	Abdominal aortic stent implantation	Z958	8847553
	Diabetic vascular disease	E145	8838066
	Diabetic peripheral vasculopathy	E145	8838079
	Diabetic peripheral vasculopathy	E145	8838080
	Syphilitic aortic aneurysm	A520	8839081
	Type 1 diabetic vasculopathy	E105	8845051
	Type 1 diabetic peripheral vasculopathy	E105	8845069
	Type 1 diabetic peripheral vasculopathy	E105	8845070
	Type 2 diabetic vasculopathy	E115	8845080
	Type 2 diabetic peripheral vasculopathy	E115	8845098
	Type 2 diabetic peripheral vasculopathy	E115	8845099
Cerebrovascular disease	Transient black cataract	G453	8830522
	Transient total amnesia	G454	8830529
	Transient ischemic attack	G459	4359007
	Reversible ischemic neuropathy	G459	4359052
	Subclavian artery steal syndrome	G458	4241001
	Impending stroke	G458	4369015
	Vertebrobasilar artery hemoperfusion	G450	4332006
	Vertebrobasilar artery circulation insufficiency	G450	4333004
	Internal carotid artery insufficiency	G451	8838303
	Cerebral vasospasm	G459	4359038
	Cerebral basilar artery insufficiency	G450	4359041
	Cerebral arteriolar spasm	G459	8838752
	Transient retinal artery occlusion	H340	8830534
	Retinal vasospasm	H342	8840615
	Retinal Circulatory Disorders	H349	3623005
	Retinal vein thrombosis	H348	8840636
	Branch retinal vein occlusion	H348	8840638
	Macular edema due to branch retinal vein occlusion	H348	8847907
	Retinal vein occlusion	H348	3623046
	Macular edema due to retinal vein occlusion	H348	8847908
	Central retinal vein thrombosis	H348	8840646
	Central retinal vein embolism	H348	3623048
	Central retinal vein occlusion	H348	8840647
	Macular edema due to central retinal vein occlusion	H348	8847909
	Central retinal artery occlusion	H341	8840648
	Embolism of retinal artery	H342	3623033
	Branch retinal artery occlusion	H342	8840649
	Retinal artery occlusion	H342	3623037
	Retinal vein microembolism	H342	8840658
	Subarachnoid hemorrhage due to ruptured IC-PC aneurysm	I600	8847449
	Subarachnoid hemorrhage	I609	4309001
	Subarachnoid hemorrhage due to ruptured posterior communicating artery aneurysm	I603	8847468
	Subarachnoid hemorrhage due to ruptured posterior cerebral artery aneurysm	I606	8847469
	Meningeal hemorrhage	I608	8835797
	Ruptured congenital cerebral aneurysm	I609	8836339
	Subarachnoid hemorrhage due to ruptured anterior communicating artery aneurysm	I602	8847505
	Subarachnoid hemorrhage due to ruptured anterior cerebral artery aneurysm	I606	8847506
	Subarachnoid hemorrhage due to ruptured middle cerebral artery aneurysm	I601	8847527
	Subarachnoid hemorrhage due to ruptured vertebral artery aneurysm	I605	8847531
	Subarachnoid hemorrhage due to ruptured intracranial aneurysm	I607	8847536
	Idiopathic subarachnoid hemorrhage	I609	4309005
	Subarachnoid hemorrhage due to ruptured internal carotid artery aneurysm	I600	8847541
	Subarachnoid hemorrhage due to ruptured basilar artery aneurysm	I604	8847545
	Rupture of cerebral arteriovenous malformation	I608	8847895
	Subarachnoid hemorrhage due to ruptured cerebral arteriovenous malformation	I608	8847896
	Ruptured cerebral aneurysm	I609	8838751
	Subarachnoid hemorrhage due to ruptured vertebral artery dissection	I605	8849042
	Subarachnoid hemorrhage due to ruptured internal carotid artery dissection	I600	8849043
	Medullary hemorrhage	I613	8845147
	Bridge hemorrhage	I613	8841358
	Hematoma intraventricular perforation	I615	4319032
	Hypertensive intracerebral hemorrhage	I619	4319003
	Posterior fossa hematoma	I618	4320007
	Thalamic hemorrhage	I610	4310038
	Cerebellar hemorrhage	I614	4319006
	Multiple localized intracerebral hemorrhages	I616	8836998
	Idiopathic intracerebral hemorrhage	I619	4319009
	Brainstem hemorrhage	I613	4319013
	Intraventricular hemorrhage	I615	4319018
	Cerebral hemorrhage	I619	4319020
	Cerebral hemorrhage due to ruptured cerebral arteriovenous malformation	I619	8847897
	Cerebral subcortical hemorrhage	I610	4319027
	Cortical hemorrhage	I610	4319030
	Intracortical hemorrhage	I611	8839257
	Caudate nucleus hemorrhage	I610	8847680
	Juvenile chronic subdural hematoma	I620	7670007
	Infantile chronic subdural hematoma	I620	4321006
	Non-traumatic acute subdural hematoma	I620	8843499
	Non-traumatic acute epidural hematoma	I621	8843500
	Non-traumatic intracranial hemorrhage	I629	8839202
	Chronic subdural hematoma	I620	4321008
	Atherothrombotic cerebral infarction	I633	8842255
	Atherothrombotic cerebral infarction, acute	I633	8846351
	Atherothrombotic cerebral infarction, chronic phase	I633	8846352
	Infarction of medulla oblongata	I635	4341002
	Infarction of medulla oblongata, acute	I635	8846357
	Infarction of medulla oblongata, chronic phase	I635	8846358
	Aberrant cerebral embolism	I634	8847851
	Bridge infarction	I635	4341005
	Bridge infarction, acute	I635	8846373
	Bridge infarction, chronic	I635	8846374
	Ischemic stroke	I639	4369016
	Thrombotic cerebellar infarction	I633	8846384
	Thrombotic cerebral infarction	I633	8846385
	Recurrent cerebral infarction	I639	4349005
	Hemorrhagic cerebral infarction	I638	4341044
	Cerebellar infarction	I635	4341010
	Cardiogenic cerebellar infarction	I634	8846397
	Cardiogenic cerebral embolism	I634	8842272
	Venous thrombotic cerebral infarction	I636	8835486
	Venous cerebral infarction	I636	3259015
	Sestan-Schnee syndrome	I630	8846410
	Perforating branch infarction	I635	4341052
	Embolic cerebellar infarction	I634	8846412
	Embolic cerebellar infarction, acute phase	I634	8846413
	Embolic cerebellar infarction, chronic phase	I634	8846414
	Embolic cerebral infarction	I634	8846415
	Embolic cerebral infarction, acute	I634	8846416
	Embolic cerebral infarction, chronic phase	I634	8846417
	Multiple cerebellar infarctions	I635	8846419
	Multiple cerebral infarctions	I638	4341018
	Multiple lacunar infarctions	I638	8846420
	Aortogenic cerebral embolism	I634	8850530
	Cerebral infarction due to Torso syndrome	I639	8849423
	Brain stem infarction	I635	4341027
	Brainstem infarction, acute phase	I635	8846436
	Brainstem infarction, chronic phase	I635	8846437
	Extracerebral main artery thrombosis cerebral infarction	I630	8838690
	Extracerebral main artery embolism cerebral infarction	I631	8838691
	Extracerebral main artery occlusion cerebral infarction	I632	8838692
	Cerebral vaso-occlusive stroke	I635	8838703
	Cerebral infarction due to cerebral vasospasm	I638	8846438
	Cerebral infarction	I639	8838708
	Cerebral infarction, acute phase	I639	8846439
	Cerebral infarction, chronic phase	I639	8846440
	Cerebral basilar artery tip syndrome	I635	4330012
	Cerebral infarction due to dissection of cerebral artery	I638	8848096
	Cerebral softening	I639	8838753
	Cortical branch infarction	I635	4341053
	Infarction of watershed	I638	4341056
	Migrainous cerebral infarction	I639	8849460
	Asymptomatic multiple cerebral infarcts	I638	8846450
	Asymptomatic cerebral infarction	I638	4341045
	Asymptomatic lacunar infarction	I638	8846451
	Lacunar infarction	I638	4341049
	Progressive stroke	I64	4369014
	Cerebral vascular attack	I64	8838704
	Stroke	I64	4369009
	Averis syndrome	I650	3448001
	External carotid artery stenosis	I652	8850401
	Ocular ischemia syndrome	I652	8845880
	Carotid atherosclerosis	I652	8832970
	Carotid atherosclerosis	I652	8850637
	Common carotid artery stenosis	I652	8850489
	Common carotid artery thrombosis	I652	8850490
	Common carotid atherosclerosis	I652	8850674
	Atherosclerosis of the common carotid artery	I652	8850675
	Common carotid artery occlusion	I652	8850491
	Vertebral artery stenosis	I650	8837826
	Vertebral artery thrombosis	I650	8837827
	Vertebral artery embolism	I650	8837828
	Vertebral artery occlusion	I650	8837830
	Vertebrobasilar artery stenosis	I653	8837832
	Internal carotid artery stenosis	I652	8838298
	Internal carotid artery thrombosis	I652	8838300
	Internal carotid atherosclerosis	I652	8850684
	Atherosclerosis of internal carotid artery	I652	8850685
	Internal carotid artery embolism	I652	8838301
	Internal carotid artery occlusion	I652	8838304
	Basilar artery stenosis	I651	8838741
	Basilar artery thrombosis	I651	8838742
	Acute embolism of basilar artery	I651	8838744
	Embolism of basilar artery	I651	8838745
	Occlusion of basilar artery	I651	8838746
	Extramedullary Syndrome	I663	8844937
	Medullary depression	I663	8830921
	Claude's syndrome	I668	3526001
	Posterior inferior cerebellar artery occlusion	I663	8844426
	Posterior communicating artery occlusion	I668	8844431
	Posterior cerebral artery stenosis	I662	8833554
	Posterior cerebral artery thrombosis	I662	8833555
	Posterior cerebral artery syndrome	I662	8833556
	Posterior cerebral artery embolism	I662	8833557
	Posterior cerebral artery occlusion	I662	8833558
	Thalamic pain	I662	3488005
	Cerebellar stroke	I668	4341051
	Cerebellar stroke syndrome	I663	8834809
	Cerebellar artery stenosis	I663	8834811
	Cerebellar artery thrombosis	I663	8834812
	Cerebellar artery embolism	I663	8834813
	Cerebellar artery occlusion	I663	8834814
	Superior cerebellar artery occlusion	I663	8844484
	Anterior inferior cerebellar artery occlusion	I663	8844501
	Anterior communicating artery occlusion	I668	8844509
	Anterior cerebral artery stenosis	I661	8836542
	Anterior cerebral artery thrombosis	I661	8836543
	Anterior cerebral artery syndrome	I661	8836544
	Anterior cerebral artery embolism	I661	8836545
	Anterior cerebral artery occlusion	I661	8836546
	Middle cerebral artery stenosis	I660	4338004
	Middle cerebral artery thrombosis	I660	8837620
	Middle cerebral artery syndrome	I660	8837621
	Middle cerebral artery embolism	I660	8837622
	Middle cerebral artery occlusion	I660	8837623
	Cerebral thrombosis	I669	8838705
	Cerebral embolism	I669	8838736
	Cerebral artery stenosis	I669	8838748
	Cerebral artery occlusion	I669	8838750
	Cerebral vascular occlusion	I669	4341057
	Wallenberg syndrome	I663	4369001
	Aneurysm of the annulus of Willis artery	I671	8830739
	Periarteritis of Willis artery ring	I677	8830740
	Weber's syndrome	I679	3448002
	Cavernous sinus syndrome	I676	3259002
	Dissecting cerebral aneurysm	I670	4373024
	Reversible posterior leukoencephalopathy syndrome	I678	8849583
	Reversible cerebral vasospasm syndrome	I678	8849257
	Ischemic cerebrovascular disease	I678	4371003
	Ischemic leukoencephalopathy	I678	4379014
	Pseudoaneurysm	I671	9009002
	Primary CNS vasculitis	I677	8849299
	Posterior inferior cerebellar artery dissection	I670	8844866
	Posterior inferior cerebellar artery aneurysm	I671	8844427
	Hypertensive malignant encephalopathy	I674	4372001
	Hypertensive encephalopathy	I674	4372003
	Hypertensive cerebral circulatory disorder	I674	4372002
	Posterior communicating artery aneurysm	I671	8844432
	Posterior cerebral artery dissection	I670	8844868
	Posterior cerebral artery aneurysm	I671	4373020
	Acquired cerebral arteriovenous fistula	I671	8833591
	Dural arteriovenous fistula	I671	8843057
	Pediatric moyamoya disease	I675	4375004
	Progressive vascular leukoencephalopathy	I673	8834968
	Suprachiasmatic hemiplegia	I679	8835412
	Superior cerebellar artery aneurysm	I671	8844485
	Adult moyamoya disease	I675	4375003
	Anterior inferior cerebellar artery aneurysm	I671	8844502
	Anterior communicating artery aneurysm	I671	4373003
	Anterior cerebral artery dissection	I670	8844890
	Anterior cerebral artery aneurysm	I671	8842952
	Multiple cerebral aneurysms	I671	4373005
	Dissection of middle cerebral artery	I670	8844900
	Middle cerebral artery aneurysm	I671	4373007
	Entrapment syndrome	I679	3489035
	Arteriosclerotic encephalopathy	I672	4370003
	Aneurysm of bifurcation of posterior internal carotid traffic artery	I671	8844561
	Aneurysm of anterior internal carotid artery bifurcation	I671	8850551
	Brain necrosis	I678	3489005
	Brainstem stroke syndrome	I679	8838688
	Cerebral ischemia	I678	8838694
	Cerebrovascular disorder	I679	4379006
	Cerebral circulatory failure	I678	8842527
	Cerebral aneurysm	I671	8838721
	Cerebral venous thrombosis	I676	8838722
	Cerebral arteriovenous fistula	I671	4373014
	Cerebral arteritis	I677	4374003
	Cerebral arteriosclerosis	I672	8838749
	Cerebral arteriolar insufficiency	I678	4370011
	Cerebral aneurysm	I671	4373015
	Cerebral telangiectasia	I678	8838770
	Cortical venous thrombosis	I676	8839253
	Binswanger's disease	I673	4379015
	Foville's syndrome	I678	3489032
	Benedict's syndrome	I679	3489029
	Radiation necrosis of the brain	I678	8847569
	Spindle-shaped cerebral aneurysm	I671	4373028
	Unruptured cerebral aneurysm	I671	8842858
	Miyar-Gubler syndrome	I679	3448028
	Moyamoya disease	I675	4375001
	Sequela of subarachnoid hemorrhage	I690	4389001
	Sequela of cerebellar infarction	I693	8834808
	Paleo-atherothrombotic cerebral infarction	I693	8846424
	Paleomedullary infarction	I693	8846425
	Paleolithic bridge infarction	I693	8846426
	Paleolithic cerebellar infarction	I693	8846427
	Paleo-embolic cerebral infarction	I693	8846428
	Paleomeningeal multiple cerebral infarction	I693	8846429
	Paleolithic brain stem infarction	I693	8846430
	Paleolithic cerebral infarction	I693	4341026
	Paleolacunar infarction	I693	8846431
	Sequela of cerebral infarction	I693	4389014
	Cerebral hemorrhage	I691	4389017
	Sequela of stroke	I694	4389024
	Averys Syndrome	I650	3448001
	Weber's syndrome	I679	3448002
	Claude's syndrome	I668	3526001
	Sestan syndrome	I630	3448022
	Foville syndrome	I678	3489032
	Benedict syndrome	I679	3489029
	Miyar-Gubler syndrome	I679	3448028
	Lacunar infarction	I638	4341049
	Listerial cerebral arteritis	A328	8840970
	Wallenberg syndrome	I663	4369001
	Tuberculous cerebral arteritis	A188	8833070
	Thalamic pain	I662	3488005
	Petrosal infarction	I638	4341050
	Orbital stroke	I668	4341051
	Suprachiasmatic hemiplegia	I679	8835412
	Cerebral amyloid angiopathy	E859	8838680
	Brainstem stroke syndrome	I679	8838688
	Cerebral basilar artery tip syndrome	I635	4330012
	Syphilitic cerebral arteritis	A520	8839087
	Entrapment syndrome	I679	3489035
	Sestan-Schnee syndrome	I630	8846410
Dementia	CADASIL	F011	8847912
	CARASIL	F011	8847913
	Acute Onset Vascular Dementia	F010	8842565
	Vascular dementia	F019	8842571
	Multiple Infarct Dementia	F011	8842608
	Subcortical dementia	F012	8842625
	Cortical dementia	F011	8842626
	Primary dementia	F03	8842575
	Psychosis in early life	F03	2901004
	Dementia in early life	F03	8842591
	Delusional state in primary dementia	F03	2902001
	Secondary dementia	F03	8842615
	Dementia	F03	8842618
	Depression in old age	F03	2902006
	Dementia in old age	F03	8842637
	Delusional dementia of old age	F03	8842638
	Depressive dementia of old age	F03	8842639
	Geriatric delusional state	F03	2902008
	Geriatric psychosis	F03	2902012
	Subacute infectious psychosis	F058	8830175
	Subacute organic psychosis	F058	8830178
	Subacute organic reaction	F058	8830179
	Subacute brain syndrome	F058	8830191
	Acute infectious psychosis	F058	8832313
	Acute organic psychosis	F058	8832322
	Acute organic reaction	F058	8832323
	Acute delirium	F058	2930001
	Acute brain syndrome	F058	8832419
	Delirium	F059	7800001
	Delirium superimposed on dementia	F051	8842619
	Delirium not superimposed on dementia	F050	8842620
	Non-alcoholic acute delirium	F058	8839173
	Nocturnal delirium	F059	7800020
	Geriatric nocturnal delirium	F059	2903001
	Alzheimer's dementia of primary age	G300	8842548
	Alzheimer's type dementia	G309	8842549
	Atypical dementia of Alzheimer type	G308	8842550
	Alzheimer's senile dementia	G301	8842551
	Alzheimer's disease	G309	3310002
	Familial Alzheimer's disease	G309	8842308
	Mixed dementia	G308	8849974
	Senile brain degeneration	G311	3312002
	Juvenile paralytic dementia	A504	8835264
	Multiple sclerosis dementia	G35	8837019
	Progressive syphilitic dementia	A521	8839072
	Spastic pseudosclerosis	A810	8832932
	Dementia of cerebral lipidosis	E756	8842621
	Dementia of Huntington's disease	G10	8845600
	Dementia of Parkinson's disease	G20	8845602
	Dementia of frontotemporal lobe type	G310	8844891
	Dementia of HIV infection	B220	8845516
	Dementia with Lewy bodies	G318	8845840
	Parkinson's disease with dementia	G20	8850077
	Mixed dementia	G308	8849974
Chronic Pulmonary disease	Eisenmenger syndrome	I278	8830160
	Pulmonary heart	I279	4169002
	Pulmonary heart disease	I279	4169003
	Chronic pulmonary heart	I279	4169004
	Pharyngotracheobronchitis	J40	8850383
	Pharyngotracheobronchitis	J40	8830902
	Catarrhal bronchitis	J40	8831363
	Tracheobronchitis	J40	8832147
	Bronchiolitis	J40	4900009
	Sedentary bronchitis	J40	8837799
	Diffuse bronchitis	J40	8839537
	Fibrinous bronchitis	J40	8839605
	Membranous bronchitis	J40	8840227
	Smoking bronchitis	J410	8832233
	Simple chronic bronchitis	J410	8837134
	Chronic mucopurulent bronchitis	J411	8838670
	Chronic suppurative bronchitis	J411	8840311
	Chronic pharyngotracheobronchitis	J42	8850589
	Chronic tracheitis	J42	8840330
	Chronic tracheobronchitis	J42	8840331
	Chronic bronchitis	J42	4919002
	Chronic bronchial leak	J42	8840333
	Senile bronchitis	J42	8841221
	Atrophic emphysema	J439	8830448
	Unilateral emphysema	J430	8830557
	Emphysematous alveoli	J439	8832218
	Giant emphysematous alveoli	J439	8832694
	Interlobular emphysema	J439	8834830
	Central lobar emphysema	J432	8837582
	Pulmonary emphysema	J439	4920017
	Alveolar emphysema	J439	8838902
	Pan lobular emphysema	J431	8839011
	Blastic emphysema	J439	8839846
	Obstructive emphysema	J439	8839950
	McLeod's syndrome	J430	8840234
	Chronic emphysema	J439	4920020
	Senile emphysema	J439	4920021
	Chronic obstructive pulmonary disease with lower respiratory tract infection	J440	8849256
	Chronic bronchiolitis obliterans of emphysematous type	J448	8849096
	Chronic obstructive pulmonary disease of emphysematous type	J448	8849097
	Overlap between asthma and COPD	J449	8850253
	Non emphysematous chronic obstructive pulmonary disease	J448	8849192
	Diffuse panbronchiolitis	J448	4912001
	Bronchiolitis obliterans	J448	4912003
	Bronchiolitis obliterans	J448	4912004
	Chronic obstructive pulmonary disease	J449	8840399
	Acute exacerbation of chronic obstructive pulmonary disease	J441	8849212
	Aspirin asthma	J451	8830247
	Atopic asthma	J450	4930001
	Allergic bronchitis	J450	4939003
	Exercise-induced asthma	J459	8841641
	Infectious bronchial asthma	J451	8831609
	Exogenous Asthma	J450	4930002
	Bronchial Asthma	J459	4939008
	Mixed asthma	J458	8833884
	Childhood asthma	J450	4930005
	Childhood Asthmatic Bronchitis	J450	8834797
	Occupational asthma	J450	4930006
	Psychogenic asthma	J451	4939016
	Steroid-dependent asthma	J459	8844994
	Cough Asthma	J459	8846176
	Asthmatic bronchitis	J459	4939022
	Refractory Asthma	J459	4939037
	Infantile Asthma	J450	8847408
	Non-atopic asthma	J451	4939039
	Nocturnal Asthma	J459	4939038
	Bronchial Asthma Severe Attacks	J46	4939010
	Bronchial Asthma Attack	J46	4939012
	Cylindrical bronchiectasis	J47	8830923
	Lower lobe bronchiectasis	J47	8831457
	Bronchiectasis	J47	4950002
	Localized bronchiectasis	J47	8833273
	Bronchiectasis obliterans	J47	8833931
	Cystic bronchiectasis	J47	8838720
	Diffuse bronchiectasis	J47	8839538
	Chronic bronchiectasis	J47	8840332
	Coal miner's pneumoconiosis	J60	8837111
	Asbestos lung	J61	5019002
	Silicosis	J628	8832978
	Stone Pollen Pulmonary Disease	J628	8836028
	Aluminum lung disease	J630	8830379
	Graphite fibrosis	J633	8833754
	Tin lung disease	J635	8834502
	Iron pneumonosis	J634	8837915
	Beryllium pneumonosis	J632	8840034
	Beryllium pneumonosis hepatic granuloma	J632	8840035
	Bauxite fibrosis	J631	8840118
	Dust pneumonias	J64	8835641
	Silicosis Tuberculosis	J65	8832977
	Tuberculosis of dust lung	J65	8835640
	Linen Tailor's Disease	J661	8830223
	Cotton lung disease	J660	8840567
	Maple bark stripper's lung	J676	8831092
	humidifier's lung	J677	8831222
	hypersensitivity pneumonitis	J679	4959008
	Mushroom workers' lung	J675	8832249
	fishmeal manufacturer's lung	J678	8832779
	air conditioner worker's lung	J677	8832788
	Fur trader's lung	J678	8833029
	Coffee worker's lung	J678	8833323
	cork workers lung	J673	8833866
	sugarcane lung	J671	8834022
	Sequoiasis lung	J678	8836033
	cheese washer's lung	J678	8837458
	bird feeder's disease	J672	8838218
	Summer hypersensitivity pneumonitis	J678	4959009
	Farmer's lung	J670	8838756
	Maltster's lung	J674	8839093
	Paraquat lung	J684	8842083
	Chronic chemical bronchitis	J684	8840308
	Radiation pleurisy	J701	8847560
	Radiation pulmonary fibrosis	J701	8840073
	Chronic drug-induced interstitial lung injury	J703	8840405
Rheumatic disease	Malignant rheumatoid arthritis	M0530	7148003
	Kaplan's syndrome	M0510	8831446
	Rheumatoid arthritis interstitial pneumonia	M0510	8847737
	Rheumatoid arthritis	M0530	8842101
	Rheumatoid arthritis myocarditis	M0530	8842102
	Rheumatoid arthritis pericarditis	M0530	8842103
	Rheumatoid arthritis myopathy	M0530	8842100
	Seropositive rheumatoid arthritis	M0590	8842104
	Seropositive rheumatoid arthritis, shoulder joint	M0591	8849616
	Seropositive rheumatoid arthritis, shoulder joint, uncomplicated	M0581	8850163
	Seropositive rheumatoid arthritis, temporomandibular joint	M0598	8849617
	seropositive rheumatoid arthritis, temporomandibular joint, uncomplicated	M0588	8850164
	seropositive rheumatoid arthritis, uncomplicated	M0580	8850165
	Seropositive rheumatoid arthritis, thoracic spine	M0598	8849618
	seropositive rheumatoid arthritis, thoracic spine, uncomplicated	M0588	8850166
	seropositive rheumatoid arthritis, cervical spine	M0598	8849619
	seropositive rheumatoid arthritis, cervical spine, uncomplicated	M0588	8850167
	seropositive rheumatoid arthritis, hip joint	M0595	8849620
	seropositive rheumatoid arthritis, hip joint, uncomplicated	M0585	8850168
	seropositive rheumatoid arthritis, finger joint	M0594	8849621
	seropositive rheumatoid arthritis, phalangeal joint	M0597	8849622
	seropositive rheumatoid arthritis, finger joint, uncomplicated	M0584	8850169
	seropositive rheumatoid arthritis, digit joints, uncomplicated	M0587	8850170
	seropositive rheumatoid arthritis/knee joint	M0596	8849623
	seropositive rheumatoid arthritis/knee joint/no complication	M0586	8850171
	Seropositive rheumatoid arthritis/hand joint	M0593	8849624
	seropositive rheumatoid arthritis/hand joint/no complication	M0583	8850172
	Seropositive rheumatoid arthritis/spine	M0598	8849625
	seropositive rheumatoid arthritis, spine, uncomplicated	M0588	8850173
	Seropositive rheumatoid arthritis, ankle	M0597	8849626
	seropositive rheumatoid arthritis, ankle, uncomplicated	M0587	8850174
	seropositive rheumatoid arthritis, elbow	M0592	8849627
	seropositive rheumatoid arthritis, elbow, uncomplicated	M0582	8850175
	Seropositive rheumatoid arthritis, lumbar spine	M0598	8849628
	seropositive rheumatoid arthritis, lumbar spine, uncomplicated	M0588	8850176
	Felty syndrome	M0500	8839621
	Rheumatoid pleurisy	M053	8847586
	Rheumatoid lung disease	M0510	8840951
	Rheumatoid vasculitis	M0520	8849490
	RS3PE syndrome	M0600	8844120
	Inflammatory polyarthritis	M0640	8830913
	Rheumatoid arthritis	M0690	8842106
	Rheumatoid arthritis, shoulder joint	M0691	8842152
	Rheumatoid arthritis, shoulder joint, uncomplicated	M0681	8850130
	Rheumatoid arthritis, temporomandibular joint	M0698	8846107
	Rheumatoid arthritis, temporomandibular joint, uncomplicated	M0688	8850131
	Rheumatoid arthritis, uncomplicated	M0680	8850132
	Rheumatoid arthritis, thoracic spine	M0698	8844635
	Rheumatoid arthritis, thoracic spine, uncomplicated	M0688	8850133
	Rheumatoid arthritis, cervical spine	M0698	8844636
	Rheumatoid arthritis, cervical spine, uncomplicated	M0688	8850134
	Rheumatoid arthritis, hip joint	M0695	8842140
	Rheumatoid arthritis, hip joint, uncomplicated	M0685	8850135
	Rheumatoid arthritis, finger joints	M0694	8842137
	Rheumatoid arthritis, phalangeal joints	M0697	8842141
	Rheumatoid arthritis, finger joints, uncomplicated	M0684	8850136
	Rheumatoid arthritis, digital joints, uncomplicated	M0687	8850137
	Rheumatoid arthritis, knee joint	M0696	8842138
	Rheumatoid arthritis, knee joints, no complication	M0686	8850138
	Rheumatoid arthritis, wrist	M0693	8842136
	Rheumatoid arthritis, wrist, uncomplicated	M0683	8850139
	Rheumatoid arthritis, spine	M0698	8844637
	rheumatoid arthritis, spine, no complication	M0688	8850140
	Rheumatoid arthritis, ankle	M0697	8842139
	Rheumatoid arthritis, ankle joint, uncomplicated	M0687	8850141
	Rheumatoid arthritis, elbow	M0692	8842153
	Rheumatoid arthritis, elbow, uncomplicated	M0682	8850142
	Rheumatoid arthritis, lumbar spine	M0698	8844638
	rheumatoid arthritis, lumbar spine, uncomplicated	M0688	8850143
	Seronegative rheumatoid arthritis	M0600	8842105
	Seronegative rheumatoid arthritis, shoulder joint	M0601	8849603
	Seronegative rheumatoid arthritis, temporomandibular joint	M0608	8849604
	Seronegative rheumatoid arthritis, thoracic spine	M0608	8849605
	seronegative rheumatoid arthritis, cervical spine	M0608	8849606
	seronegative rheumatoid arthritis, hip joint	M0605	8849607
	seronegative rheumatoid arthritis, finger joint	M0604	8849608
	seronegative rheumatoid arthritis, phalangeal joint	M0607	8849609
	seronegative rheumatoid arthritis/knee	M0606	8849610
	seronegative rheumatoid arthritis/hand	M0603	8849611
	Seronegative rheumatoid arthritis, spine	M0608	8849612
	Seronegative rheumatoid arthritis/ankle	M0607	8849613
	Seronegative rheumatoid arthritis/elbow	M0602	8849614
	seronegative rheumatoid arthritis, lumbar spine	M0608	8849615
	ulnar deviation	M0684	8845158
	Adult Still's disease	M0610	8842190
	Polymyalgia rheumatica	M0690	7140016
	Polymyalgia rheumatica, uncomplicated	M0680	8850266
	Mucilans deformity	M0680	8845190
	Rheumatoid bursitis	M0620	8840934
	Rheumatoid subcutaneous nodules	M0630	8840952
	Rheumatoid arthritis	M0690	7140010
	Rheumatoid arthritis, uncomplicated	M0680	8850357
	SLE fundus	M321	8830137
	Lupus Miliaris Disseminatus Faciei	M329	8842174
	Steroid-resistant systemic lupus erythematosus	M329	8846167
	Systemic Lupus Erythematosus	M329	7100011
	Systemic lupus erythematosus interstitialis	M321	8848278
	Systemic Lupus Erythematosus Respiratory Disorder	M321	8836513
	Systemic lupus erythematosus pericarditis	M321	8836515
	Systemic lupus erythematosus cerebral arteritis	M321	8836516
	Systemic lupus erythematosus myopathy	M321	8841438
	Systemic lupus erythematosus myelitis	M321	8836518
	Systemic lupus erythematosus encephalitis	M321	8836519
	Systemic lupus erythematosus encephalomyelitis	M321	8836520
	Central Nervous System Lupus	M321	8844080
	Drug-induced lupus	M320	7100031
	Ribman-Sachs endocarditis	M321	8840979
	Lupus pleurisy	M321	8844339
	Lupus nephritis	M321	7100007
	Lupus enteritis	M321	8844340
	Lupus pneumonia	M321	8844341
	Lupus peritonitis	M321	8850360
	Lupus cystitis	M321	8844342
	Juvenile dermatomyositis	M330	8835260
	Juvenile dermatomyositis interstitial pneumonia	M330	8848267
	Polymyositis	M332	7104004
	Polymyositis interstitial pneumonia	M332	8848283
	Polymyositis respiratory disorders	M332	8837013
	Dermatomyositis	M339	7103007
	Dermatomyositis interstitial pneumonia	M331	8848302
	Dermatomyositis respiratory disorders	M331	8839362
	Dermatomyositis achromatosa	M331	8848307
	Scleroderma	M349	7101001
	Scleroderma renal	M348	8846114
	Scleroderma renal crisis	M348	8846115
	Sclerodermoid myopathy	M348	8841439
	Crest syndrome	M341	8832845
	Systemic scleroderma	M340	7101012
	Systemic scleroderma respiratory disorder	M348	8844510
	Tibierge-Weisenbach syndrome	M348	8837541
	Overlap syndrome	M351	8841317
	Anti-ARS antibody syndrome	M351	8850417
	Collagenous interstitial pneumonia	M351	8848245
	Mixed connective tissue disease	M351	7109008
	Polymyalgia rheumatica	M353	7250004
	Dermatomyositis complicated by malignancy	C80	7103002
Peptic ulcer disease	NSAIDs gastric ulcer	K259	8842157
	Gastric ulcer	K259	5319009
	Gastric ulcer scar	K257	8830419
	Gastric perforation	K255	8830483
	Gastric erosion	K259	5310001
	Acute gastric ulcer	K253	5313001
	Acute gastric ulcer perforation	K251	8832277
	Acute gastric mucosal lesion	K250	5350009
	Acute bleeding gastric ulcer	K250	5319011
	Acute bleeding gastric ulcer perforation	K252	8845122
	Recurrent gastric ulcer	K257	8833960
	Residual gastric ulcer	K259	8834146
	Bleeding gastric ulcer	K254	8834632
	Perforation of bleeding gastric ulcer	K256	8845130
	Postoperative gastric ulcer	K250	8847768
	Steroid ulcer	K254	9620001
	Perforated steroid ulcer	K255	8835734
	Stress gastric ulcer	K250	8847779
	Perforated gastric ulcer	K255	5310002
	Perforated gastric ulcer	K255	8847782
	Multiple gastric ulcers	K259	8847787
	Multiple bleeding gastric ulcers	K254	8847788
	Durafoy's ulcer	K250	8847799
	Refractory gastric ulcer	K259	5317002
	Chronic gastric ulcer	K257	5317003
	Chronic active gastric ulcer	K257	8847819
	Drug-induced gastric ulcer	K259	8847823
	NSAIDs duodenal ulcer	K269	8842158
	Acute bleeding duodenal ulcer	K260	8845123
	Acute bleeding duodenal ulcer perforation	K262	8845124
	Acute duodenal ulcer	K263	8845125
	Acute duodenal ulcer perforation	K261	8845126
	Acute duodenal mucosal lesion	K260	8850405
	Recurrent duodenal ulcer	K267	8847756
	Bleeding duodenal ulcer	K264	8834641
	Bleeding duodenal ulcer perforation	K266	8845131
	Duodenal ulcer	K269	5329002
	Duodenal ulcer scar	K267	8835291
	Posterior duodenal bulb ulcer	K269	8842506
	Duodenal perforation	K265	8835296
	Duodenal erosion	K269	5329003
	Postoperative duodenal ulcer	K260	8847773
	Stress duodenal ulcer	K260	8847780
	Perforated duodenal ulcer	K265	5325003
	Perforated duodenal ulcer	K265	5329012
	Multiple duodenal ulcers	K269	8847789
	Refractory duodenal ulcer	K269	8847806
	Chronic duodenal ulcer	K267	8845143
	Chronic active duodenal ulcer	K267	8847820
	NSAIDs ulcer	K279	8849860
	Gastroduodenal ulcer	K279	8844007
	Gastroduodenal ulcer scar	K277	8847734
	Cushing's ulcer	K270	8847744
	Postoperative gastroduodenal ulcer	K270	8847769
	Stress ulcer	K270	8847778
	Bleeding anastomotic ulcer	K284	8847762
	Perforated anastomotic ulcer	K285	8847781
	Refractory anastomotic ulcer	K289	8847807
	Anastomotic ulcer	K289	5340003
	Anastomotic ulcer scar	K287	8847817
Liver disease(mild)	Type B cirrhosis	B181	8843999
	Type B compensated cirrhosis	B181	8848181
	Noncompensated cirrhosis, type B	B181	8848182
	Chronic hepatitis B	B181	703003
	Hepatitis C	B182	703022
	Hepatitis C virus infection	B182	8842154
	Hepatitis C viral arthritis	B182	8848433
	Hepatitis C cirrhosis type C	B182	8844002
	Compensated liver cirrhosis type C	B182	8848184
	Noncompensated cirrhosis hepatitis C	B182	8848185
	Chronic hepatitis C	B182	703025
	Chronic viral hepatitis	B189	8840305
	Alcoholic fatty liver	K700	8830340
	Jeeve's syndrome	K700	8835147
	Alcoholic hepatitis	K701	8830333
	Acute alcoholic hepatitis	K701	5711001
	Alcoholic liver fibrosis	K702	8846239
	Alcoholic cirrhosis	K703	5712001
	Esophageal varices associated with alcoholic cirrhosis	K703	8846466
	Esophageal variceal bleeding associated with alcoholic cirrhosis	K703	8849244
	Noncompensated alcoholic cirrhosis	K703	8846331
	Alcoholic liver disease	K709	8830334
	Alcoholic liver disease	K709	5713001
	Chronic alcoholic liver disease	K709	5713002
	Chronic drug-induced hepatitis	K713	8846060
	Drug-induced cirrhosis	K717	8849218
	Active chronic hepatitis	K732	5714010
	Prolonged hepatitis	K739	5733010
	Chronic hepatitis	K739	5714005
	Chronic exacerbation of hepatitis	K739	5714006
	Chronic persistent hepatitis	K730	8840360
	Chronic inactive hepatitis	K738	5714007
	Atrophic cirrhosis	K746	8830442
	Nutritive cirrhosis	K746	8830819
	Postnecrotic cirrhosis	K746	5715027
	Posthepatitis cirrhosis	K746	8831482
	Liver cirrhosis	K741	8831511
	Cirrhosis of the liver	K746	8831512
	Esophageal varices associated with cirrhosis	K746	8846517
	Esophageal variceal bleeding associated with cirrhosis	K746	8849260
	Liver fibrosis	K740	8831607
	Nodular cirrhosis	K746	8833121
	Primary biliary cirrhosis	K743	5716001
	Primary biliary cholangitis	K743	8849023
	Esophageal varices associated with primary biliary cholangitis	K743	8849297
	Esophageal variceal bleeding associated with primary biliary cholangitis	K743	8849298
	Mixed cirrhosis	K746	8833880
	Charcot cirrhosis	K743	8834520
	Small nodular cirrhosis	K746	8834697
	Symptomatic primary biliary cirrhosis	K743	8845947
	Symptomatic primary biliary cholangitis	K743	8849027
	Autoimmune cirrhosis	K746	8846291
	Secondary biliary cirrhosis	K744	5716003
	Bile duct cirrhosis	K745	8837113
	Biliary cirrhosis	K745	5716002
	Monolobular cirrhosis	K743	8837208
	Large nodular cirrhosis	K746	8837269
	Compensated cirrhosis	K746	5715025
	Septate cirrhosis	K746	8837557
	Idiopathic cirrhosis	K746	8838175
	Todd cirrhosis	K743	8838207
	Noncompensated cirrhosis	K746	5715012
	Obstructive cirrhosis	K744	5716004
	Asymptomatic primary biliary cirrhosis	K743	8846062
	Asymptomatic primary biliary cholangitis	K743	8849051
	Periportal cirrhosis	K746	8840692
	Portal vein cirrhosis	K746	5715013
	Fatty liver	K760	5718008
	Non-alcoholic fatty liver	K760	8850318
	Nonalcoholic fatty liver disease	K760	8850319
	Central hemorrhagic liver necrosis	K762	8837584
	Liver infarction	K763	5734001
	Purpura of the liver	K764	8831645
	Multiple hepatic hemangiomas	K764	8846801
	Allergic hepatopathy	K768	8830386
	Hepatic hypopituitarism	K768	8831490
	Localized nodular hyperplasia of the liver	K768	8831509
	Hepatic hemorrhage	K768	8831551
	Hepatic masses	K768	2390028
	Hepatic cysts	K768	8831665
	Hepatopulmonary syndrome	K768	8844032
	Hepatic edema	K768	8831673
	Shock liver	K768	8844731
	sinusoidal obstruction syndrome	K768	8850103
	Liver dysfunction	K769	5738002
	Liver disease	K769	8831536
	Anemia associated with liver disease	K769	8831537
	liver damage	K769	5739014
	Hepatic pleural effusion	K769	8843036
	After liver transplantation	Z944	8844845
	After cadaveric liver transplantation	Z944	8847617
	After living donor liver transplant	Z944	8847641
	After brain-dead liver transplant	Z944	8847670
Diabetes (uncomplicated)	Type 1 diabetes mellitus and coma complications	E100	8841679
	Type 1 diabetic coma	E100	8830030
	Type 1 diabetic hypoglycemic coma	E100	8845065
	Slowly progressive type 1 diabetes mellitus with coma	E100	8844026
	Type 1 diabetes mellitus with ketoacidosis	E101	8841680
	Type 1 diabetic acidosis	E101	8845044
	Type 1 diabetic acetonemia	E101	8845045
	Type 1 diabetic ketosis	E101	8849056
	Type 1 diabetic ketoacidosis	E101	8830028
	Slow progressive type 1 diabetes mellitus with ketoacidosis	E101	8844025
	Severe type 1 diabetes mellitus	E101	8844045
	Type 1 diabetes mellitus, with joint complications	E106	8841685
	Type 1 diabetes mellitus with diabetic complications	E106	8841686
	Type 1 diabetic gastroenteropathy	E106	8845842
	Type 1 diabetic liver disorder	E106	8845047
	Type 1 diabetic arthropathy	E106	8845048
	Type 1 diabetic hyperglycemia-hyperosmotic syndrome	E106	8849557
	Type 1 diabetic hypercholesterolemia	E106	8845052
	Type 1 diabetic osteopathy	E106	8845054
	Type 1 diabetic blistering	E106	8844626
	Type 1 diabetic mental disorder	E106	8845060
	Type 1 diabetic pruritus	E106	8845061
	Type 1 diabetic skin disorder	E106	8845068
	Type 1 diabetic edematous sclerosis	E106	8844627
	Slow progressive type 1 diabetes mellitus, with joint complications	E106	8844023
	Type 1 diabetes mellitus, without diabetic complications	E109	8841688
	Slow progressive type 1 diabetes mellitus, without diabetic complications	E109	8844030
	Type 2 diabetes mellitus with coma complications	E110	8841689
	Type 2 diabetic coma	E110	8830041
	Type 2 diabetes mellitus, hypoglycemic coma	E110	8845094
	Type 2 diabetes mellitus, with ketoacidosis complications	E111	8841690
	Type 2 diabetic acidosis	E111	8845073
	Type 2 diabetic acetonemia	E111	8845074
	Type 2 diabetic ketosis	E111	8849058
	Type 2 diabetic ketoacidosis	E111	8830040
	Type 2 diabetes mellitus, with joint complications	E116	8841695
	Type 2 diabetes mellitus, with diabetic complications	E116	8841696
	Type 2 diabetic gastropathy	E116	8848108
	Type 2 diabetic liver damage	E116	8845076
	Type 2 diabetic arthropathy	E116	8845077
	Type 2 diabetic hyperglycemia-hyperosmotic syndrome	E116	8849558
	Type 2 diabetic hypercholesterolemia	E116	8845081
	Type 2 diabetic osteopathy	E116	8845083
	Type 2 diabetic blistering	E116	8844628
	Type 2 diabetic mental disorder	E116	8845089
	Type 2 diabetic pruritus	E116	8845090
	Type 2 diabetic skin disorder	E116	8845097
	Type 2 diabetic edematous sclerosis	E116	8844629
	Type 2 diabetes mellitus, without diabetic complications	E119	8841698
	Viral diabetes mellitus w/ coma complications	E130	8843122
	Hepatic diabetes mellitus with coma complications	E130	8849588
	Pancreatic diabetes mellitus with coma	E130	8843377
	Steroid diabetes mellitus with coma	E130	8843390
	Secondary diabetes mellitus with coma	E130	8843450
	Drug-induced diabetes mellitus with coma	E130	8843621
	Viral diabetes mellitus with ketoacidosis	E131	8843121
	Hepatic diabetes mellitus with ketoacidosis	E131	8849587
	Pancreatic diabetes mellitus with ketoacidosis	E131	8843376
	Steroid diabetes mellitus with ketoacidosis	E131	8843389
	Secondary diabetes mellitus/ketoacidosis with complications	E131	8843449
	Drug-induced diabetes mellitus/ketoacidosis with complications	E131	8843620
	Viral diabetes mellitus with diabetic complications	E136	8843126
	Hepatic diabetes mellitus with diabetic complications	E136	8849592
	Pancreatic diabetes mellitus with diabetic complications	E136	8843381
	Steroid diabetes mellitus with diabetic complications	E136	8843394
	Secondary diabetes mellitus / with diabetic complications	E136	8843454
	Drug-induced diabetes mellitus with diabetic complications	E136	8843625
	Viral diabetes mellitus, without diabetic complications	E139	8843127
	Hepatic diabetes mellitus, no diabetic complications	E139	8849593
	Pancreatic diabetes mellitus / No diabetic complications	E139	8843382
	Steroid diabetes mellitus, no diabetic complications	E139	8843395
	Secondary diabetes mellitus, no diabetic complications	E139	8843455
	Drug-induced diabetes mellitus/no diabetic complications	E139	8843626
	Hyperosmotic nonketotic coma	E140	2502004
	Diabetic coma	E140	2502006
	Diabetic hypoglycemic coma	E140	8838076
	Diabetic acidosis	E141	2501002
	Diabetic acetonemia	E141	2501003
	Diabetic ketosis	E141	8849181
	Diabetic ketoacidosis	E141	2501005
	Hyperglycemic hyperosmotic syndrome	E146	8845128
	Diabetic liver damage	E146	8838064
	Diabetic arthropathy	E146	2507025
	Diabetic hypercholesterolemia	E146	8838067
	Diabetic osteopathy	E146	8838068
	Diabetic blistering	E146	8844652
	Diabetic mental disorder	E146	8838072
	Diabetic pruritus	E146	8838073
	Diabetic skin disorder	E146	2507029
	Diabetic edematous sclerosis	E146	8844653
	Diabetes mellitus, no diabetic complications	E149	8843439
Diabetes (end-organ damage)	Type 1 diabetes mellitus, with renal complications	E102	8841681
	Type 1 diabetic nephrosclerosis	E102	8845058
	Type 1 diabetic nephropathy	E102	8830031
	Type 1 diabetic nephropathy stage 1	E102	8843983
	Type 1 diabetic nephropathy stage 2	E102	8843984
	Type 1 diabetic nephropathy stage 3	E102	8843985
	Type 1 diabetic nephropathy stage 3A	E102	8843986
	Type 1 diabetic nephropathy stage 3B	E102	8843987
	Type 1 diabetic nephropathy stage 4	E102	8843988
	Type 1 diabetic nephropathy stage 5	E102	8843989
	Type 1 diabetic nephropathy	E102	8845059
	Slow progressive type 1 diabetes mellitus with renal complications	E102	8844028
	Type 1 diabetes mellitus with ocular complications	E103	8841682
	Type 1 diabetic maculopathy	E103	8845043
	Type 1 diabetic macular edema	E103	8843982
	Type 1 diabetic ocular muscle paralysis	E103	8845049
	Type 1 diabetic iritis	E103	8845053
	Type 1 diabetic central retinopathy	E103	8845064
	Type 1 diabetic cataract	E103	8844346
	Type 1 diabetic retinopathy	E103	8830033
	Slow progressive type 1 diabetes mellitus with ocular complications	E103	8844024
	Proliferative diabetic retinopathy, type 1 diabetes mellitus	E103	8844536
	Type 1 diabetes mellitus, with neurological complications	E104	8841683
	Diabetic muscular atrophy, type 1	E104	8845050
	Type 1 diabetic neurogenic bladder	E104	8845055
	Type 1 diabetic neuralgia	E104	8845056
	Type 1 diabetic autonomic neuropathy	E104	8845057
	Type 1 diabetic polyneuropathy	E104	8845062
	Type 1 diabetic mononeuropathy	E104	8845063
	Diabetic neuropathy type 1	E104	8830032
	Type 1 diabetic peripheral neuropathy	E104	8845071
	Slow progressive type 1 diabetes mellitus, with neurologic complications	E104	8844027
	Type 1 diabetes mellitus, with peripheral circulatory complications	E105	8841684
	Type 1 diabetic gangrene	E105	8843105
	Type 1 diabetic ulcer	E105	8845046
	Type 1 diabetic vasculopathy	E105	8845051
	Type 1 diabetic arteriosclerosis	E105	8845066
	Type 1 diabetic arterial occlusive disease	E105	8845067
	Type 1 diabetic peripheral vasculopathy	E105	8845069
	Type 1 diabetic peripheral vascular disease	E105	8845070
	Slow progressive type 1 diabetes mellitus, with peripheral circulatory complications	E105	8844031
	Type 1 diabetes mellitus with multiple diabetic complications	E107	8841687
	Slow progressive type 1 diabetes mellitus with multiple diabetic complications	E107	8844029
	Type 2 diabetes mellitus with renal complications	E112	8841691
	Type 2 diabetic nephrosclerosis	E112	8845087
	Type 2 diabetic nephropathy	E112	8830042
	Type 2 diabetic nephropathy stage 1	E112	8843991
	Type 2 diabetic nephropathy stage 2	E112	8843992
	Type 2 diabetic nephropathy stage 3	E112	8843993
	Diabetic nephropathy type 2 stage 3A	E112	8843994
	Type 2 diabetic nephropathy stage 3B	E112	8843995
	Type 2 diabetic nephropathy stage 4	E112	8843996
	Type 2 diabetic nephropathy stage 5	E112	8843997
	Type 2 diabetic nephropathy	E112	8845088
	Type 2 diabetes mellitus with ocular complications	E113	8841692
	Type 2 diabetic maculopathy	E113	8845072
	Type 2 diabetic macular edema	E113	8843990
	Type 2 diabetic ocular muscle paralysis	E113	8845078
	Type 2 diabetic iritis	E113	8845082
	Type 2 diabetic central retinopathy	E113	8845093
	Type 2 diabetic cataract	E113	8844347
	Type 2 diabetic retinopathy	E113	8830045
	Proliferative diabetic retinopathy, type 2 diabetes	E113	8844537
	Type 2 diabetes mellitus, with neurological complications	E114	8841693
	Type 2 diabetic muscular atrophy	E114	8845079
	Type 2 diabetic neurogenic bladder	E114	8845084
	Type 2 diabetic neuralgia	E114	8845085
	Type 2 diabetic autonomic neuropathy	E114	8845086
	Type 2 diabetic polyneuropathy	E114	8845091
	Type 2 diabetic mononeuropathy	E114	8845092
	Diabetic neuropathy type 2	E114	8830043
	Type 2 diabetic peripheral neuropathy	E114	8845100
	Type 2 diabetic myopathy	E114	8830044
	Type 2 diabetes mellitus, with peripheral circulatory complications	E115	8841694
	Type 2 diabetic gangrene	E115	8843106
	Type 2 diabetic ulcer	E115	8845075
	Type 2 diabetic vasculopathy	E115	8845080
	Type 2 diabetic arteriosclerosis	E115	8845095
	Type 2 diabetic arterial occlusive disease	E115	8845096
	Type 2 diabetic peripheral vasculopathy	E115	8845098
	Type 2 diabetic peripheral vascular disease	E115	8845099
	Type 2 diabetes mellitus, with multiple diabetic complications	E117	8841697
	Viral diabetes mellitus, with ocular complications	E133	8843120
	Hepatic diabetes mellitus with ocular complications	E133	8849586
	Pancreatic diabetes mellitus with ocular complications	E133	8843375
	Steroid diabetes mellitus with ocular complications	E133	8843388
	With secondary diabetes ocular complications	E133	8843448
	Drug-induced diabetes mellitus with ocular complications	E133	8843619
	Viral diabetes mellitus with neurological complications	E134	8843123
	Hepatic diabetes mellitus with neurological complication	E134	8849589
	Pancreatic diabetes mellitus with neurological complications	E134	8843378
	Steroid diabetes mellitus, with neurologic complications	E134	8843391
	Secondary diabetes mellitus/with neurological complications	E134	8843451
	Drug-induced diabetes mellitus, with neurological complications	E134	8843622
	Viral diabetes mellitus with peripheral circulatory complications	E135	8843128
	Hepatic diabetes mellitus with peripheral circulatory complications	E135	8849594
	Pancreatic diabetes mellitus with peripheral circulatory complications	E135	8843383
	Steroid diabetes mellitus with peripheral circulatory complications	E135	8843396
	Secondary diabetes mellitus with peripheral circulatory complications	E135	8843456
	Drug-induced diabetes mellitus with peripheral circulatory complications	E135	8843627
	Viral diabetes mellitus with multiple diabetic complications	E137	8843125
	Hepatic diabetes mellitus with multiple diabetic complications	E137	8849591
	Pancreatic diabetes mellitus with multiple diabetic complications	E137	8843380
	Steroid diabetes mellitus with multiple diabetic complications	E137	8843393
	Secondary diabetes mellitus with multiple diabetic complications	E137	8843453
	Drug-induced diabetes mellitus with multiple diabetic complications	E137	8843624
	Kimmel-Steele-Wilson syndrome	E142	8832747
	Diabetic nephrosclerosis	E142	8838071
	Diabetic nephropathy	E142	2503005
	Diabetic kidney disease	E142	8850065
	Diabetic renal failure	E142	2503007
	Proliferative diabetic retinopathy	E143	2504010
	Diabetic maculopathy	E143	2504012
	Diabetic macular edema	E143	8844089
	Diabetic ocular muscle paralysis	E143	8838065
	Diabetic iritis	E143	2504004
	Diabetic central retinopathy	E143	2504005
	Diabetic cataract	E143	2504006
	Diabetic retinopathy	E143	2504013
	Diabetic muscular atrophy	E144	2505021
	Diabetic neurogenic bladder	E144	8838069
	Diabetic neuropathic pain	E144	8848768
	Diabetic neuralgia	E144	2505011
	Diabetic autonomic neuropathy	E144	8838070
	Diabetic polyneuropathy	E144	8838074
	Diabetic mononeuropathy	E144	8838075
	Diabetic neuropathy	E144	8838078
	Diabetic peripheral neuropathy	E144	2505018
	Diabetic foot lesions	E144	8848634
	Diabetic foot gangrene	E145	8848632
	Diabetic gangrene	E145	2506006
	Diabetic ulcer	E145	8838063
	Diabetic vascular disease	E145	8838066
	Diabetic arteriosclerosis	E145	8838077
	Diabetic arterial occlusive disease	E145	2506011
	Diabetic peripheral vasculopathy	E145	8838079
	Diabetic peripheral vascular disease	E145	8838080
	Diabetic foot ulcer	E145	8848633
Hemiplegia/paraplegia	Familial spastic paraplegia	G114	8845864
	Cerebral paraplegia	G801	8838728
	Cerebral hemiplegia	G801	3439010
	Pediatric hemiplegia	G802	8834803
	Congenital hemiplegia	G802	8836365
	Infantile hemiplegia	G802	3434003
	Transient hemiplegia	G819	8830533
	Inferior commissural hemiplegia	G819	8831201
	Spastic diplegia	G811	3421001
	Alternating hemiplegia	G819	3448011
	Flaccid hemiplegia	G810	3420002
	Pediatric alternating hemiplegia	G819	8849760
	Pure motor hemiplegia	G819	8835371
	Ipsilateral hemiplegia	G819	8838253
	Post-stroke hemiplegia	G819	8838709
	Post-stroke hemiplegia	G819	4389027
	Incomplete hemiplegia	G819	8839785
	Hemiplegia	G819	3429014
	Flexural paraplegia	G821	3441022
	Spastic quadriplegia	G824	3440010
	Spastic paraplegia	G821	3441016
	Flaccid tetraplegia	G823	8834173
	Flaccid paraplegia	G820	8834175
	Quadriplegic paraplegia	G825	3440003
	Tetraplegia	G825	3440004
	Spino-centric syndrome	G825	9529021
	Paraplegia	G822	3441015
	Incomplete paraplegia	G822	8839784
	Upper limb bilateral paralysis	G830	3442004
	Lower limb flaccid paralysis	G831	3443001
	Monoparesis of the lower limb	G831	3443006
	Dysfunctional paralysis of lower limb	G831	3443002
	Lower limb paralysis	G831	3443003
	Upper limb monoparesis	G832	3444001
	Upper limb paralysis	G832	3442002
	Upper limb paralysis	G832	3442003
	Monoplegia	G833	3445001
	cauda equina syndrome	G834	3446013
	Motor paralysis	G839	3449002
	Complete paralysis	G839	3449026
	Spastic paralysis	G839	3449021
	Flaccid paralysis	G839	3449015
	Insufficient paralysis	G839	3449019
Moderate or severe renal disease	Hypertensive renal failure	I120	8833427
	Chronic diffuse membranous glomerulonephritis	N032	8840393
	Chronic diffuse mesangial proliferative glomerulonephritis	N033	8840394
	Chronic diffuse intraductal proliferative glomerulonephritis	N034	8840391
	Chronic Dens Deposit Disease	N036	8840376
	Chronic diffuse crescentic glomerulonephritis	N037	8840392
	Membranous nephropathy	N052	5831004
	Mesangial proliferative glomerulonephritis	N053	8840538
	Intratubular proliferative glomerulonephritis	N054	8831660
	Primary membranous proliferative glomerulonephritis	N055	8849712
	Membranous proliferative glomerulonephritis	N055	8840229
	Membranoproliferative glomerulonephritis type 1	N055	8840230
	Membranoproliferative glomerulonephritis type 3	N055	8840232
	Membranoproliferative glomerulonephritis type 2	N056	8840231
	Crescentic glomerulonephritis	N057	8838994
	Retinopathy Nephropathica	N185	3621014
	Erythropoiesis-stimulating factor hyporesponsive anemia	N185	8847501
	Uremic cardiomyopathy	N185	8847544
	Uremic pericarditis	N185	5869015
	Uremic polyneuropathy	N185	8838554
	Uremic neuropathy	N185	8838555
	Uremic encephalopathy	N185	8841385
	Uremic lung	N185	5869016
	End-stage renal failure	N185	8842116
	Chronic kidney disease	N189	8844106
	Chronic kidney disease stage G1	N181	8847577
	Chronic kidney disease stage G2	N182	8847578
	Chronic kidney disease stage G3	N183	8847579
	Chronic kidney disease stage G3a	N183	8847580
	Chronic kidney disease stage G3b	N183	8847581
	Chronic kidney disease stage G4	N184	8847582
	Chronic kidney disease stage G5	N185	8847583
	Chronic kidney disease stage G5D	N185	8848103
	Chronic kidney failure	N189	5859002
	Renal anemia	N19	2858001
	Renal anuria	N19	5860004
	renal failure	N19	8835642
	uremia	N19	5859001
	Non-functioning kidney	N19	5939017
	Renal rickets	N250	8835613
	Renal osteodystrophy	N250	5880002
	Renal osteodystrophy	N250	8835615
	Renal osteomalacia	N250	8847972
	Phosphate-losing tubular disorder	N250	8841309
	Post cadaveric kidney transplantation	Z940	8847618
	Post renal transplantation	Z940	9968003
	After living donor kidney transplantation	Z940	8847643
	After brain-dead kidney transplantation	Z940	8847671
	Dialysis renal cancer	C64	8847538
	Pruritus on dialysis	L299	8847539
	Polycystic atrophy of the kidney	N281	8847521
Any malignancy, including lymphoma and leukemia	Lower lip cancer	C004	8831237
	Red lip carcinoma of the lower lip	C001	8842560
	Adenocarcinoma of the lower lip	C004	8849901
	Adenoid cystic carcinoma of the lower lip	C004	8849902
	Mucoepidermoid carcinoma of the lower lip	C004	8849904
	Carcinoma of the lip	C009	1409003
	Carcinoma of the borderline of the lip	C008	8842578
	Carcinoma of the red lip	C002	8842579
	Carcinoma of the labial commissure	C006	8834979
	Carcinoma of the upper lip	C003	8835450
	Carcinoma of the red lip	C000	8842597
	Adenocarcinoma of the upper lip	C003	8850013
	Adenoid cystic carcinoma of the upper lip	C003	8850014
	Mucoepidermoid carcinoma of the upper lip	C003	8850016
	Carcinoma of the root of the tongue	C01	8836431
	Carcinoma of the apex of the tongue	C021	8842603
	Carcinoma of the lingual border	C021	8836443
	Carcinoma of the sublingual surface	C022	8836428
	Cancer of the tongue	C029	1419002
	Liposarcoma of the tongue	C029	8844999
	Dorsal cancer of the tongue	C020	8836461
	Gingival cancer of the mandible	C031	8842556
	Gingival cancer	C039	1439002
	Maxillary gingival cancer	C030	8842594
	Floor of mouth cancer	C049	1449002
	Floor of mouth cancer	C049	8844192
	Median tumor of floor of mouth	C040	8846729
	Median type floor of mouth cancer	C040	8846730
	Lateral type floor of mouth cancer	C041	8846785
	Lateral type floor of mouth cancer	C041	8846786
	Cancer of the palate	C059	8833363
	Carcinoma of the uvula of the palate	C052	8833368
	Adenocellular carcinoma of the palate	C059	8849955
	Adenoid cystic carcinoma of the palate	C059	8849956
	Mucoepidermoid carcinoma of the palate	C059	8849957
	Carcinoma of the hard palate	C050	8833430
	Adenocellular carcinoma of the hard palate	C050	8849959
	Adenoid cystic carcinoma of the hard palate	C050	8849960
	Mucoepidermoid carcinoma of the hard palate	C050	8849962
	Carcinoma of the soft palate	C051	8838349
	Adenocellular carcinoma of the soft palate	C051	8850072
	Adenoid cystic carcinoma of the soft palate	C051	8850073
	Mucoepidermoid carcinoma of the soft palate	C051	8850074
	Carcinoma of the mandibular gingivobuccal transition zone	C061	8842557
	Carcinoma of the posterior molar	C062	8832258
	Carcinoma of buccal mucosa	C060	8832563
	Adenocellular carcinoma of buccal mucosa	C060	8849929
	Adenoid cystic carcinoma of buccal mucosa	C060	8849930
	Mucoepidermoid carcinoma of buccal mucosa	C060	8849932
	Oral malignant melanoma	C069	8843320
	Cancer of the oral cavity	C069	1459007
	Vestibular carcinoma of the oral cavity	C061	8833402
	Minor salivary gland carcinoma	C069	8834757
	Adenocellular carcinoma of the minor salivary glands	C069	8849986
	Adenoid cystic carcinoma of the minor salivary glands	C069	8849987
	Mucoepidermoid carcinoma of the minor salivary glands	C069	8849989
	Carcinoma of the maxillary nodule	C062	8842593
	Carcinoma of the maxillary gingivobuccal transition zone	C061	8842595
	Parotid gland cancer	C07	1420003
	Adenocellular carcinoma of the parotid gland	C07	8849993
	Parotid adenoid cystic carcinoma	C07	8849994
	Mucoepidermoid carcinoma of the parotid gland	C07	8849995
	Parotid adenocarcinoma	C080	1421002
	Adenocellular carcinoma of the submandibular gland	C080	8849923
	Adenoid cystic carcinoma of the submandibular gland	C080	8849924
	Mucoepidermoid carcinoma of the submandibular gland	C080	8849925
	Sublingual adenocarcinoma	C081	1422003
	Adenocellular carcinoma of the sublingual gland	C081	8850028
	Sublingual adenoid cystic carcinoma	C081	8850029
	Sublingual mucoepidermoid carcinoma of the sublingual gland	C081	8850031
	Major salivary gland carcinoma	C089	8837362
	Salivary gland carcinoma	C089	1429007
	Adenocellular carcinoma of the salivary gland	C089	8850059
	Adenoid cystic carcinoma of the salivary gland	C089	8850060
	Mucoepidermoid carcinoma of salivary glands	C089	8850061
	Carcinoma of the palatine arch	C091	8833364
	Carcinoma of the tonsillar fossa	C090	8840005
	Carcinoma of tonsil	C099	1460003
	Tonsillar sarcoma	C099	1460004
	Carcinoma of the valley of the epiglottis	C100	8833609
	Carcinoma of the anterior surface of the epiglottis	C101	8833605
	Gill carcinoma	C104	8833941
	Carcinoma of the mesopharynx	C109	1469004
	Carcinoma of posterior wall of mesopharynx	C103	8846010
	Carcinoma of the lateral wall of the nasopharynx	C102	8837552
	Sarcoma of the nasopharynx	C109	8837553
	Malignant tumor of nasopharynx	C119	1611001
	Nasopharyngeal cancer	C119	1479001
	Carcinoma of posterior wall of nasopharynx	C111	8835375
	Nasopharyngeal liposarcoma	C119	8844986
	Nasopharyngeal nasopharyngeal wall cancer	C110	8835376
	Cancer of the anterior wall of the nasopharynx	C113	8835377
	Carcinoma of lateral wall of nasopharynx	C112	8835378
	Carcinoma of the nasopharyngeal recess	C12	8840960
	Carcinoma of the nasopharynx	C139	1489003
	Carcinoma of posterior nasopharynx	C132	8831084
	Sarcoma of nasopharynx	C139	8831087
	Carcinoma of the lanceolaryngeal folds of the hypopharynx	C131	8847687
	Hypopharyngeal surface carcinoma of lanceolaryngeal folds	C131	8847727
	Carcinoma of the posterior cricopharynx	C130	8841093
	Carcinoma of the pharynx	C140	1490001
	Sarcoma of the pharynx	C140	1469001
	Parapharyngeal interpharyngeal space malignancy	C140	8847137
	KIT (CD117)-positive esophageal gastrointestinal stromal tumor	C159	8847830
	Lower esophageal cancer	C155	1505002
	Thoracic lower esophageal cancer	C151	8842701
	Malignant melanoma of thoracic esophagus	C151	8850407
	Cancer of thoracic esophagus	C151	1501002
	Cancer of upper thoracic esophagus	C151	8842702
	Cancer of middle thoracic esophagus	C151	8842703
	Malignant melanoma of cervical esophagus	C150	8850413
	Cervical esophageal cancer	C150	1500002
	Malignant mesenchymal tumor of esophagus	C159	8846289
	Malignant melanoma of esophagus	C159	8842744
	Esophagogastric junction carcinoma	C158	8848065
	Esophageal rhabdomyosarcoma	C159	8842745
	Esophageal carcinoid	C159	8842747
	Esophageal carcinoma	C159	1509003
	Esophageal carcinosarcoma	C159	8834848
	Esophageal liposarcoma	C159	8844982
	Esophageal gastrointestinal stromal tumor	C159	8847859
	Esophageal small cell carcinoma	C159	8842751
	Esophageal neuroendocrine carcinoma	C159	8850455
	Esophageal neuroendocrine cell carcinoma	C159	8849124
	Esophageal neuroendocrine tumor	C159	8849125
	Adenocarcinoma of the esophagus	C159	8842753
	Adenoid cystic carcinoma of the esophagus	C159	8842754
	Esophageal mucoepidermoid carcinoma	C159	8842755
	Esophageal superficial carcinoma	C159	8842756
	Esophageal leiomyosarcoma	C159	8834863
	Squamous cell carcinoma of the esophagus	C159	8850656
	Undifferentiated carcinoma of the esophagus	C159	8842757
	Esophageal basal cell carcinoma	C159	8850657
	Upper esophageal cancer	C153	1503002
	Early esophageal cancer	C159	1509006
	Middle esophageal cancer	C154	1504002
	Barrett's esophageal cancer	C155	8844316
	Malignant melanoma of abdominal esophagus	C152	8850574
	Abdominal esophageal cancer	C152	1502002
	HER2-positive gastric cancer	C169	8849698
	KIT (CD117)-positive gastrointestinal stromal tumor	C169	8847827
	Gastric malignant stromal tumor	C169	8846240
	Gastric malignant melanoma	C169	8830411
	Gastric carcinoid	C169	8830421
	Gastric tube carcinoma	C169	8842666
	Gastric cancer	C169	1519006
	Late stage gastric cancer	C169	1519010
	Primary choriocarcinoma of the stomach	C169	8847306
	Gastric liposarcoma	C169	8844932
	Gastrointestinal stromal tumor	C169	8847839
	Gastric kyphosis cancer	C165	8845849
	Gastric neuroendocrine carcinoma	C169	8850380
	Gastric neuroendocrine cell carcinoma	C169	8849064
	Gastric neuroendocrine tumor	C169	8849065
	Advanced gastric cancer	C169	1519012
	Gastric duplication cancer	C169	1519011
	Gastric vestibular carcinoma	C163	8848024
	Carcinoma of the corpus of the stomach	C162	1514002
	Gastric kyphosis cancer	C166	8845852
	Carcinoma of the fundus of the stomach	C161	1513002
	Gastrosarcoma	C169	1519015
	Gastric germ cell tumor	C169	8847307
	Gastric leiomyosarcoma	C169	1519017
	Gastric pyloric carcinoma	C164	8830612
	Residual gastric cancer	C169	1519020
	Scirrhous gastric cancer	C169	8842111
	Early stage gastric cancer	C169	1519022
	Cancer of the eruptive hilum	C160	1510005
	Cancer of the esophageal junction of the eruption	C160	8849679
	Pyloric cancer	C164	1511003
	Carcinoma of the pyloric antrum	C163	1512002
	KIT (CD117)-positive small intestinal gastrointestinal stromal tumor	C179	8847829
	Carcinoid of ileum	C172	8846480
	Carcinoma of the ileum	C172	1522002
	Ileal gastrointestinal stromal tumor	C172	8847842
	Neuroendocrine carcinoma of the ileum	C172	8850391
	Ileal neuroendocrine cell carcinoma	C172	8849078
	Ileal neuroendocrine tumor	C172	8849079
	Carcinoma of jejunum	C171	1521002
	Gastrointestinal stromal tumor of jejunum	C171	8847854
	Neuroendocrine carcinoma of jejunum	C171	8850410
	Neuroendocrine cell carcinoma of jejunum	C171	8849102
	Neuroendocrine tumor of jejunum	C171	8849103
	Small intestinal carcinoid	C179	8846657
	Small intestinal carcinoma	C179	1529002
	Liposarcoma of small intestine	C179	8844981
	Small intestinal gastrointestinal stromal tumor	C179	8847858
	Neuroendocrine carcinoma of small intestine	C179	8850454
	Neuroendocrine cell carcinoma of small intestine	C179	8849122
	Neuroendocrine tumor of small intestine	C179	8849123
	Leiomyosarcoma of small intestine	C179	8845951
	Malignant gastrinoma of the duodenum	C170	8847202
	Malignant somatostatinoma of the duodenum	C170	8847203
	Duodenal carcinoid	C170	1520006
	Duodenal carcinoma	C170	1520002
	Duodenal gastrointestinal stromal tumor	C170	8847871
	Duodenal neuroendocrine carcinoma	C170	8846398
	Duodenal neuroendocrine cell carcinoma	C170	8849135
	Duodenal neuroendocrine tumor	C170	8846399
	Duodenal leiomyosarcoma	C170	8835301
	KIT (CD117)-positive colorectal gastrointestinal stromal tumor	C189	8847828
	KRAS gene wild-type colon cancer	C189	8847915
	Sigmoid colon cancer	C187	1533003
	Sigmoid colon neuroendocrine carcinoma	C187	8850368
	Neuroendocrine cell carcinoma of the sigmoid colon	C187	8849061
	Neuroendocrine tumor of the sigmoid colon	C187	8849062
	Malignant appendiceal mucinous mass	C181	8830219
	Hereditary colorectal cancer	C189	8842670
	Hereditary non-polyposis colorectal cancer	C189	8842671
	Transverse colon cancer	C184	1531002
	Neuroendocrine carcinoma of the transverse colon	C184	8850387
	Neuroendocrine cell carcinoma of the transverse colon	C184	8849076
	Neuroendocrine tumor of the transverse colon	C184	8849077
	Iliac carcinoma	C180	1534001
	Cancer of the descending colon	C186	1532002
	Neuroendocrine carcinoma of the descending colon	C186	8850394
	Neuroendocrine cell carcinoma of the descending colon	C186	8849082
	Neuroendocrine tumor of the descending colon	C186	8849083
	Carcinoma of hepatic curvature	C183	8831682
	Colon cancer	C189	1539002
	Liposarcoma of the colon	C189	8844962
	Colon gastrointestinal stromal tumor	C189	8847856
	Neuroendocrine carcinoma of the colon	C189	8850414
	Neuroendocrine cell carcinoma of the colon	C189	8849104
	Neuroendocrine tumor of the colon	C189	8849105
	Carcinoid carcinoma of the ascending colon	C182	8844478
	Ascending colon carcinoma	C182	1536002
	Ascending colon neuroendocrine carcinoma	C182	8850466
	Neuroendocrine cell carcinoma of ascending colon	C182	8849137
	Neuroendocrine tumor of the ascending colon	C182	8849138
	Leiomyosarcoma of ascending colon	C182	8835410
	Carcinoid carcinoma of the colon	C189	8837365
	Colorectal carcinoma	C189	1539004
	Neuroendocrine carcinoma of the colon	C189	8850528
	Neuroendocrine cell carcinoma of the colon	C189	8849167
	Colorectal neuroendocrine tumor	C189	8849168
	Colorectal sarcoma	C189	8837377
	Mucinous carcinoma of the colon	C189	8842802
	Appendiceal carcinoid	C181	8844547
	Appendiceal carcinoma	C181	1535002
	Appendiceal goblet cell carcinoid	C181	8847052
	Appendiceal neuroendocrine carcinoma	C181	8850534
	Appendiceal neuroendocrine tumor	C181	8849175
	Splenic flexure carcinoma	C185	8839429
	Carcinoid of the appendix	C180	8844619
	Carcinoma of the cecum	C180	1534004
	Cecal neuroendocrine carcinoma	C180	8850592
	Neuroendocrine cell carcinoma of the cecum	C180	8849216
	Neuroendocrine tumor of the cecum	C180	8849217
	Malignant sigmoid malignancy of the rectum	C19	8848749
	Sigmoid carcinoma of the rectum	C19	8850538
	KIT (CD117)-positive rectal gastrointestinal stromal tumor	C20	8847831
	KRAS gene wild-type rectal cancer	C20	8847916
	Rectal malignant melanoma	C20	8837776
	Rectal carcinoid	C20	8837779
	Rectal cancer	C20	1541005
	Postoperative recurrence of rectal cancer	C20	1541009
	Rectal cancer perforation	C20	1541010
	Rectal liposarcoma	C20	8845017
	Rectal gastrointestinal stromal tumor	C20	8847886
	Rectal neuroendocrine carcinoma	C20	8850539
	Rectal neuroendocrine cell carcinoma	C20	8849176
	Rectal neuroendocrine tumor	C20	8849177
	Rectal leiomyosarcoma	C20	8846018
	Malignant melanoma of the anus	C210	8842719
	Anal canal carcinoma	C211	8833700
	Anal cancer	C210	1543002
	Anal cancer	C210	1543003
	Squamous cell carcinoma of the anus	C210	8842722
	Anal fistula cancer	C211	8842315
	Hepatic malignancy	C229	8831475
	Hepatic carcinoid	C229	8831492
	Hepatoblastoma	C222	8831496
	Hepatic carcinoma	C220	1550004
	Hepatic teratoma	C227	8831498
	Hepatic hemangiosarcoma	C223	8831501
	Hepatocellular carcinoma	C220	1550005
	Ruptured hepatocellular carcinoma	C220	8847692
	Hepatic liposarcoma	C224	8844946
	Hepatic granulosa sarcoma	C224	8849015
	Intrahepatic cholangiocarcinoma	C221	1551002
	Hepatic cystadenocarcinoma	C227	8831666
	Hepatic leiomyosarcoma	C224	8831674
	Carcinoma of the porta hepatis	C229	8831679
	Primary liver cancer	C220	1550012
	Mixed liver cancer	C227	8842916
	Cholangiocellular carcinoma	C221	1561005
	Carcinoid of the gall bladder	C23	8846805
	Gall bladder carcinoma	C23	8837166
	Neuroendocrine carcinoma of the gall bladder	C23	8848215
	Gall bladder sarcoma	C23	8837187
	Distal cholangiocarcinoma	C240	8849880
	Carcinoma of the lower bile duct	C240	8842690
	Extrahepatic cholangiocarcinoma	C240	8831494
	Hilar cholangiocarcinoma	C248	8841644
	Papillary carcinoma of the duodenum	C241	1520003
	Papillary carcinoma of the duodenum	C241	1520004
	Upper bile duct cancer	C240	8842770
	Intrapancreatic cholangiocarcinoma	C240	8835701
	Cancer of the common bile duct	C240	8836676
	Cholangiocarcinoma	C240	1561004
	Cancer of the biliary tract	C249	1569002
	Cholangiocarcinoma	C240	8837158
	Cancer of the middle bile duct	C240	8842807
	VIP-producing tumors	C254	8844929
	Malignant insulinoma	C254	8830206
	Malignant gastrinoma	C254	8847155
	Malignant glucagonoma	C254	8847156
	Malignant pancreatic endocrine tumor	C254	8830216
	Malignant somatostatinoma	C254	8845115
	Groove pancreatic cancer	C250	8848334
	Enhanced pseudopapillary tumor	C259	8849134
	Pancreatic ductal carcinoma	C253	8835653
	Intraductal ductal adenocarcinoma of the pancreatic duct	C253	8844259
	Intraductal papillary mucinous adenocarcinoma	C253	8844262
	Pancreatic blastoma	C259	8843374
	Pancreatic cancer	C259	1579002
	Pancreatic neck cancer	C257	8835659
	Pancreatic liposarcoma	C259	8844991
	Serous cystadenocarcinoma of the pancreas	C259	8844265
	Pancreatic adenocellular carcinoma	C259	8842774
	Carcinoma of pancreatic body tail	C258	8844267
	Carcinoma of pancreatic body	C251	1571002
	Carcinoid of pancreatic head	C250	8846726
	Carcinoma of pancreatic head	C250	1570002
	Mucinous cystadenocarcinoma of the pancreas	C259	8844269
	Carcinoma of the pancreatic tail	C252	8835710
	KIT (CD117)-positive gastrointestinal stromal tumor	C269	8842453
	Imatinib-resistant gastrointestinal stromal tumor	C269	8847841
	Gastrointestinal carcinoid	C269	2355001
	Gastrointestinal neuroendocrine tumor	C269	8850451
	Splenic liposarcoma	C261	8845030
	Malignant tumor of the spleen	C261	8839345
	Olfactory neuroblastoma	C300	2251005
	Olfactory neuroepithelioma	C300	2251006
	Carcinoma of the Eustachian tube	C301	8835192
	Malignant tumor of the middle ear	C301	1601004
	Cancer of the inner ear	C301	8838307
	Tumor of the internal lymph bladder	C301	8848402
	Malignant melanoma of the nasal cavity	C300	8842627
	Cancer of the nasal cavity	C300	1600003
	Nasal vestibular cancer	C300	8839482
	Cancer of the nasal septum	C300	8839511
	Malignant melanoma of ethmoid sinus	C311	8850443
	Ethmoid sinus cancer	C311	8834279
	Cancer of maxilla	C310	1602001
	Malignant melanoma of maxillary sinus	C310	8850465
	Maxillary sinus cancer	C310	8835397
	Malignant melanoma of frontal sinus	C312	8850486
	Frontal sinus cancer	C312	8836560
	Sphenoid sinus malignant melanoma	C313	8850536
	Sphenoid sinus cancer	C313	8837710
	Paranasal sinus cancer	C319	1609002
	Cancer of the pseudovocal folds	C321	8831259
	Malignant tumor of the thyroid cartilage	C323	8833529
	Cancer of the epiglottis	C321	1463002
	Cancer of the larynx	C329	1619005
	Cancer of the subglottis	C322	8835959
	Carcinoma of glottis	C320	8835961
	Supraglottic carcinoma of the glottis	C321	8835963
	Cancer of the laryngeal folds and laryngeal surface of the larynx	C321	8847728
	Tracheal cancer	C33	1620003
	ALK fusion gene-positive non-small cell lung cancer	C349	8847272
	EGFR mutation-positive non-small cell lung cancer	C349	8847732
	ROS1 fusion gene-positive non-small cell lung cancer	C349	8849238
	Lower lobe small cell lung cancer	C343	8847594
	Lower lobe lung cancer	C343	8831458
	Adenocarcinoma of lower lobe lung	C343	8847595
	Large cell carcinoma of lower lobe lung	C343	8847596
	Squamous cell carcinoma of lower lobe lung	C343	8847597
	Non-small cell lung cancer of the lower lobe	C343	8847598
	Bronchial carcinoid	C349	8846553
	Bronchial carcinoma	C349	8832157
	Primary lung cancer	C349	1629003
	Alveolar epithelial carcinoma of the small bronchi	C348	8833932
	Malignant tumor of main bronchus	C340	8834569
	Small cell lung cancer	C349	8842185
	Child pleural lung blastoma	C349	8849759
	Small cell lung cancer of upper lobe	C341	8847633
	Upper lobe lung cancer	C341	8835493
	Adenocarcinoma of the upper lobe lung	C341	8847634
	Large cell lung cancer of the upper lobe	C341	8847635
	Squamous cell carcinoma of the upper lobe lung	C341	8847636
	Upper lobe non-small cell lung cancer	C341	8847637
	Adult lung blastoma	C349	8849788
	Middle lobe small cell lung cancer	C342	8847660
	Middle lobe lung cancer	C342	8837666
	Adenocarcinoma of middle lobe lung	C342	8847661
	Large cell carcinoma of middle lobe lung	C342	8847662
	Squamous cell carcinoma of the middle lobe lung	C342	8847663
	Middle lobe non-small cell lung cancer	C342	8847664
	Lung malignant melanoma	C349	8850564
	Lung carcinoid	C349	8838804
	Lung cancer	C349	1629006
	Lung carcinosarcoma	C349	8842831
	Obstructive pneumonia due to lung cancer	C349	8847242
	Lung choriocarcinoma	C349	8848775
	Lung adenocarcinoma	C349	8838844
	Lung adenosquamous carcinoma	C349	8842832
	Adenoid cystic carcinoma of the lung	C349	8842833
	Large cell carcinoma of the lung	C349	8838852
	Large cell neuroendocrine carcinoma of the lung	C349	8842057
	Pulmonary sarcoma	C349	1629009
	Mucoepidermoid carcinoma of the lung	C349	8842834
	Squamous cell carcinoma of the lung	C349	8838898
	Alveolar epithelial carcinoma of the lung	C349	8838901
	Undifferentiated carcinoma of the lung	C349	8838904
	Small cell carcinoma of hilar lung	C340	8847675
	Adenocarcinoma of hilar lung	C340	8847676
	Large cell carcinoma of hilar lung	C340	8847677
	Lung cancer of hilar lung	C340	8842835
	Non-small cell carcinoma of the hilar lung	C340	8847678
	Squamous cell carcinoma of the hilar lung	C340	8847679
	Pancoast syndrome	C341	8845183
	Non-small cell lung cancer	C349	8842053
	Malignant thymoma	C37	1640001
	Thymic carcinoid	C37	2126005
	Thymic carcinoma	C37	1640004
	Invasive thymoma	C37	1640005
	Malignant mediastinal tumor	C383	1649001
	Malignant pleural tumor	C384	1639001
	Pleural liposarcoma	C384	8844955
	Malignant tumor of posterior mediastinum	C382	8842717
	Liposarcoma of the posterior mediastinum	C382	8848813
	Malignant tumor of the heart	C380	8835082
	Cardiac rhabdomyosarcoma	C380	8835085
	Cardiac angiosarcoma	C380	8835087
	Cardiac liposarcoma	C380	8844983
	Cardiac fibrosarcoma	C380	8835094
	Cardiac myxosarcoma	C380	8835098
	Mediastinal carcinoma	C383	1649004
	Liposarcoma of the mediastinum	C383	8844985
	Neuroblastoma of the mediastinum	C383	8835273
	Mediastinal choriocarcinoma	C383	8848725
	Seminoma of the mediastinum	C383	8848726
	Mediastinal germ cell tumor	C383	8847365
	Tumor of the yolk sac of the mediastinum	C383	8847366
	Malignant tumor of the anterior mediastinum	C381	8842781
	Liposarcoma of the anterior mediastinum	C381	8848822
	Seminoma anterior mediastinum	C381	8848732
	Malignant tumor of the middle mediastinum	C383	8842805
	Malignant tumor of the talus	C403	8849277
	Osteosarcoma of the talus	C403	8846378
	Malignant tumor of tibia	C402	8849282
	Malignant bone tumor of distal tibia	C402	8849283
	Osteosarcoma of proximal tibia	C402	8846380
	Malignant bone tumor of proximal tibia	C402	8849285
	Malignant bone tumor of tibial diaphysis	C402	8849287
	Osteosarcoma of tibia	C402	8846381
	Chondrosarcoma of the tibia	C402	8848240
	Ewing's sarcoma of tibia	C402	8846573
	Malignant tumor of scapula	C400	8849295
	Osteosarcoma of scapula	C400	8846386
	Chondrosarcoma of scapula	C400	8848243
	Ewing's sarcoma of scapula	C400	8846582
	Malignant tumor of basal phalanx	C403	8849312
	Malignant tumor of basal phalanx of digit	C401	8849313
	Malignant tumor of phalanx	C403	8849316
	Malignant tumor of phalanx	C401	8849317
	Osteosarcoma of phalanx	C403	8846391
	Chondrosarcoma of phalanx	C401	8848256
	Chondrosarcoma of chondrosarcoma of phalanx	C403	8848257
	Malignant tumor of metatarsal bone of phalanx	C403	8849320
	Malignant tumor of metatarsal bone of phalanx	C401	8849321
	Malignant tumor of patella	C403	8849324
	Chondrosarcoma of patella	C403	8848260
	Malignant tumor of distal phalanx	C403	8849327
	Malignant tumor of distal phalanx	C401	8849328
	Malignant tumor of ulna	C400	8849331
	Osteosarcoma of bone of ulna	C400	8846394
	Chondrosarcoma of ulna	C400	8848264
	Chondrosarcoma of carpal bone	C401	8848265
	Osteosarcoma of bones of hand and fingers	C401	8846395
	Malignant tumor of calcaneus bone	C403	8849348
	Osteosarcoma of calcaneus bone	C403	8846396
	Malignant tumor of humerus	C400	8849357
	Malignant bone tumor of distal humerus	C400	8849358
	Malignant bone tumor of proximal humerus	C400	8849360
	Malignant bone tumor of humeral diaphysis	C400	8849362
	Osteosarcoma of bone of humerus	C400	8846405
	Chondrosarcoma of bone of humerus	C400	8848273
	Ewing's sarcoma of humerus	C400	8846716
	Malignant tumor of tarsal bone	C403	8849382
	Chondrosarcoma of tarsal bone	C403	8848280
	Malignant tumor of navicular bone of foot	C403	8849384
	Malignant tumor of femur	C402	8849392
	Osteosarcoma of distal femur	C402	8846421
	Malignant bone tumor of distal femur	C402	8849393
	Osteosarcoma of proximal femur	C402	8846422
	Malignant bone tumor of proximal femur	C402	8849395
	Malignant bone tumor of femoral diaphysis	C402	8849397
	Osteosarcoma of the femur	C402	8837310
	Chondrosarcoma of the femur	C402	8848286
	Ewing's sarcoma of femur	C402	8846835
	Malignant tumor of metacarpal bone	C401	8849403
	Chondrosarcoma of metacarpal bone	C401	8848288
	Malignant tumor of metatarsal bone	C403	8849405
	Chondrosarcoma of metatarsal bone	C403	8848290
	Malignant tumor of radius	C400	8849418
	Osteosarcoma of radius	C400	8846435
	Chondrosarcoma of the radius	C400	8848296
	Malignant tumor of fibula	C402	8849432
	Malignant bone tumor of distal fibula	C402	8849433
	Malignant bone tumor of proximal fibula	C402	8849435
	Malignant bone tumor of fibula diaphyseal	C402	8849437
	Osteosarcoma of peroneal bone	C402	8846442
	Chondrosarcoma peronei	C402	8848301
	Malignant enamel epithelioma	C411	1701003
	Malignant giant cell tumor of bone	C419	8849705
	Malignant bone tumor	C419	1709034
	Malignant enamel epithelioma of mandible	C411	8844125
	Epithelial carcinoma of enamel of mandible	C411	8849716
	Phantom cell odontogenic carcinoma of mandible	C411	8849720
	Primary intraosseous carcinoma of mandible	C411	8849722
	Sclerosing odontogenic carcinoma of mandible	C411	8849723
	Malignant bone tumor of mandible	C411	8844128
	Chondrosarcoma mesenchymal of mandible	C411	8849887
	Osteosarcoma of mandible	C411	8846359
	Periosteal osteosarcoma of the mandible	C411	8849890
	Osteosarcoma hypoplastic central of mandible	C411	8849891
	Osteosarcoma chondroblastic type of mandible	C411	8849892
	Chondrosarcoma of the mandible	C411	8848232
	Parosteal osteosarcoma of the mandible	C411	8849896
	Odontogenic carcinosarcoma of mandible	C411	8849724
	Odontogenic carcinosarcoma of mandible	C411	8849725
	Mandibular clear cell odontogenic carcinoma	C411	8849730
	Malignant tumor of facial bone	C410	8849267
	Malignant tumor of sternum	C413	8849269
	Osteosarcoma of sternum	C413	8846375
	Chondrosarcoma of sternum	C413	8848237
	Malignant tumor of thoracic spine	C412	8849270
	Thoracic osteosarcoma	C412	8846376
	Thoracic chordoma	C412	8846377
	Thoracic chondrosarcoma	C412	8848238
	Malignant tumor of cervical spine	C412	8849290
	Cervical osteosarcoma	C412	8846382
	Cervical chordoma	C412	8846383
	Cervical chondrosarcoma	C412	8848242
	Primary bone tumor	C419	1709026
	Malignant occipital bone tumor	C410	8849301
	Malignant fibrous histiocytoma of bone	C419	8833788
	Osteogenic sarcoma	C419	8833800
	Fibrosarcoma of bone	C419	8833817
	Osteochondrosarcoma	C419	8833822
	Osteosarcoma of bone	C419	1709013
	Malignant pelvic bone tumor	C414	8849304
	Pelvic osteosarcoma	C414	8846387
	Pelvic chondrosarcoma	C414	8848249
	Pelvic Ewing's sarcoma	C414	8846607
	Periosteal osteosarcoma	C419	8842724
	Malignant tumor of clavicle	C413	8849307
	Osteosarcoma of clavicle	C413	8846389
	Chondrosarcoma of the clavicle	C413	8848252
	Malignant tumor of sciatic bone	C414	8849310
	Chordoma of the oblique plateau	C410	8846393
	Chordoma of the axial vertebrae	C412	8835199
	Malignant enamel epithelioma of maxilla	C410	8844240
	Maxillary enamel epithelial carcinoma	C410	8849768
	Phantom cell odontogenic carcinoma of maxilla	C410	8849772
	Primary intraosseous carcinoma of the maxilla	C410	8849774
	Sclerosing odontogenic carcinoma of the maxilla	C410	8849775
	Malignant bone tumor of the maxilla	C410	8835381
	Mesenchymal chondrosarcoma of maxilla	C410	8849998
	Osteosarcoma of the maxilla	C410	8846403
	Periosteal osteosarcoma of the maxilla	C410	8850001
	Osteosarcoma hypoplastic central of maxilla	C410	8850002
	Chondroblastic osteosarcoma of the maxilla	C410	8850003
	Chondrosarcoma of the maxilla	C410	8848270
	Parosteal osteosarcoma of maxilla	C410	8850007
	Odontogenic sarcoma of maxilla	C410	8849776
	Maxillary clear cell odontogenic carcinoma	C410	8849781
	Malignant tumor of spine	C412	8849370
	Malignant tumor of sacrum	C414	8849372
	Sacral osteosarcoma	C414	8846411
	Sacral chondrosarcoma	C414	8836097
	Sacral chordoma	C414	1958002
	Sacral Ewing's sarcoma	C414	8846739
	Malignant tumor of frontal bone	C410	8849379
	Malignant tumor of temporal bone	C410	8849386
	Malignant tumor of pubic bone	C414	8849401
	Osteosarcoma pubis	C414	8846423
	Chondrosarcoma pubis	C414	8837471
	Malignant tumor of sphenoid bone	C410	8849407
	Malignant tumor of iliac bone	C414	8849409
	Chondrosarcoma of the ilium	C414	8848291
	Ewing's sarcoma of iliac bone	C414	8846868
	Malignant tumor of skull	C410	1700005
	Osteosarcoma craniosarcoma	C410	8846432
	Malignant tumor of skull base	C410	8849416
	Osteosarcoma of the skull base	C410	8846433
	Chondrosarcoma of the base of skull	C410	8848294
	Malignant tumor of parietal bone	C410	8849420
	Chondrosarcoma	C419	1709019
	Malignant tumor of caudal bone	C414	8849446
	Paranasal sinus chondrosarcoma	C410	8848304
	Paraneoplastic osteosarcoma	C419	1709023
	Ewing's sarcoma	C419	1709002
	Malignant tumor of lumbar spine	C412	8849483
	Lumbar osteosarcoma	C412	8840817
	Lumbar chordoma	C412	8846454
	Lumbar chondrosarcoma	C412	8848308
	Malignant tumor of rib cartilage	C413	8849494
	Malignant tumor of ribs	C413	8849496
	Osteosarcoma of ribs	C413	8846455
	Chondrosarcoma of ribs	C413	8848309
	Ewing's sarcoma of ribs	C413	8846987
	BRAF mutation-positive malignant melanoma	C439	8848313
	Malignant melanoma	C439	1729002
	Dysplastic nevus syndrome	C439	8846467
	Axillary malignant melanoma	C435	8846470
	Malignant melanoma of mandible	C433	8845641
	Lower eyelid malignant melanoma	C431	8846488
	Malignant melanoma of lower lip	C430	8846494
	Malignant melanoma of the lower extremities	C437	8842559
	Malignant melanoma of lower leg	C437	8845642
	Malignant melanoma of ring finger	C436	8846528
	Eyelid malignant melanoma	C431	8842562
	Facial malignant melanoma	C433	8845644
	Malignant melanoma of cheek	C433	8845651
	Malignant melanoma of thorax	C435	8845652
	Malignant melanoma of the neck	C434	8845655
	Malignant melanoma of shoulder	C436	8846583
	Malignant melanoma of lip	C430	8842577
	Nodal malignant melanoma	C434	8845661
	Malignant melanoma of anal region	C435	8846602
	Umbilical malignant melanoma	C435	8845664
	Malignant melanoma of the digits	C437	8845628
	Malignant melanoma of subungual area	C437	8845629
	Malignant melanoma of knee	C437	8845668
	Malignant melanoma of fingers	C436	8845671
	Malignant melanoma of fingernail	C436	8845672
	Palmoplantar malignant melanoma	C436	8845673
	Dorsal malignant melanoma of the hand	C436	8845674
	Malignant melanoma of the hand	C436	8846632
	Malignant melanoma of little finger	C436	8846648
	Malignant melanoma of heel	C437	8845676
	Malignant melanoma of auricular region	C432	8845679
	Malignant melanoma of the index finger	C436	8846680
	Malignant melanoma of preauricular region	C433	8846689
	Malignant melanoma of upper eyelid	C431	8846699
	Malignant melanoma of upper lip	C430	8846705
	Malignant melanoma of upper extremity	C436	8842596
	Malignant melanoma of upper arm	C436	8845683
	Malignant melanoma of sacral region	C435	8846734
	Malignant melanoma of forehead	C433	8845689
	Malignant melanoma of anterior thoracic region	C435	8846744
	Malignant melanoma of forearm	C436	8845691
	Subungual melanoma	C438	1728001
	Lateral thoracic malignant melanoma	C435	8846763
	Plantar malignant melanoma	C437	8845692
	Dorsal malignant melanoma of foot	C437	8845693
	Malignant melanoma of foot	C437	8845694
	Malignant melanoma of groin	C435	8845695
	Malignant melanoma of the second toe	C437	8846807
	Malignant melanoma of the third toe	C437	8846813
	Malignant melanoma of 4th toe	C437	8846819
	Malignant melanoma of fifth toe	C437	8846826
	Malignant melanoma of the thigh	C437	8845704
	Malignant melanoma of middle toe	C436	8846856
	Malignant melanoma of elbow	C436	8845708
	Malignant melanoma of hallux valgus	C435	8845710
	Malignant melanoma of head	C434	8845713
	Malignant melanoma of papilla	C435	8842825
	Malignant melanoma of dorsum	C435	8845717
	Borderline malignant melanoma	C438	8839361
	Malignant melanoma of nasal apex	C433	8846907
	Malignant melanoma of dorsum of nose	C433	8846912
	Malignant melanoma of nasal region	C433	8845730
	Malignant melanoma of nasal wings	C433	8846921
	Malignant melanoma of abdomen	C435	8845733
	Malignant melanoma of the big toe	C436	8846956
	Malignant melanoma of the big toe	C437	8846957
	Malignant melanoma of lumbar region	C435	8845738
	Malignant pleural mesothelioma	C450	8842659
	Malignant pericardial mesothelioma	C452	8842660
	Malignant mesothelioma	C459	2399014
	Malignant peritoneal mesothelioma	C451	8842664
	Pleural mesothelioma	C450	1639004
	Localized malignant pleural mesothelioma	C450	1639005
	Localized Mesothelioma	C459	8833282
	Pericardial mesothelioma	C452	8835141
	Mesothelioma	C459	2399009
	Diffuse mesothelioma	C459	8839547
	Peritoneal mesothelioma	C451	8839764
	Kaposi's sarcoma	C469	1739001
	Malignant peripheral schwannoma	C479	8845846
	Malignant peripheral schwannoma of axilla	C473	8845855
	Malignant peripheral schwannoma of chest wall	C473	8845890
	Malignant peripheral schwannoma of neck	C470	8845898
	Malignant peripheral schwannoma of shoulder	C471	8845905
	Retroperitoneal malignant peripheral schwannoma	C475	8845921
	Malignant peripheral schwannoma of knee	C472	8848537
	Neurofibrosarcoma	C479	1718003
	Malignant peripheral schwannoma of upper arm	C471	8845959
	Malignant peripheral schwannoma of thigh	C472	8846001
	Malignant peripheral schwannoma of hallux valgus	C475	8846023
	Malignant peripheral schwannoma of back	C476	8848653
	Malignant peripheral schwannoma of abdomen	C474	8848664
	Malignant peripheral nerve tumor	C479	8840254
	Giant retroperitoneal liposarcoma	C480	8844956
	Malignant tumor of mesentery of colon	C481	8848131
	Malignant retroperitoneal tumor	C480	8833668
	Retroperitoneal malignant fibrous histiocytoma	C480	8845920
	Retroperitoneal rhabdomyosarcoma	C480	8845922
	Retroperitoneal hemangiosarcoma	C480	8845923
	Retroperitoneal liposarcoma	C480	8844967
	Retroperitoneal neuroblastoma	C480	8848047
	Retroperitoneal fibrosarcoma	C480	8845924
	Retroperitoneal germ cell tumor	C480	8847336
	Retroperitoneal leiomyosarcoma	C480	8845925
	Perinephric liposarcoma	C480	8844989
	Retroperitoneal malignant tumor	C481	8848153
	Liposarcoma of the large mesh	C481	8845012
	Large gastrointestinal stromal tumor of the greater mesh	C481	8847884
	Malignant mesenteric tumor	C481	8837688
	Liposarcoma of the mesentery	C481	8845015
	Mesenteric gastrointestinal stromal tumor	C481	8847885
	Mesenteric sarcoma	C481	8837699
	Mesenteric leiomyosarcoma	C481	8846016
	Peritoneal malignancies	C482	8839761
	Peritoneal carcinoma	C482	8839762
	Malignant granular cell tumor	C499	2028046
[truncated: 908 more rows]

## Sheet: Table 4 Transfusion
Supplementary Table 4
Procedures	Japan's codes for procedures
Transfusion (first)	150224910
Transfusion (after the second)	150286310

## Sheet: Table 5 Pulmonary embolism
Supplementary Table 5
Diagnosis	ICD-10	Japan’s disease codes for insurance claims
Pulmonary embolism	I269	8838849
Pulmonary infarction	I269	8838827
Idiopathic chronic pulmonary thromboembolism	I269	8841668
Pulmonary thromboembolism	I269	8848988
Chronic pulmonary thromboembolism	I269	8841667
